# Supplementary material for: Loss-of-function of the long non-coding RNA A830019P07Rik in mice does not affect insulin expression and secretion
Source: Sci Rep. 2020 Apr 14;10:6413. doi: 10.1038/s41598-020-62969-x (PMC7156487; doi:10.1038/s41598-020-62969-x)
Supplement: Supplementary file 2 — Supplementary Table 2. [file 41598_2020_62969_MOESM2_ESM.xls]

## Sheet: Supplementary_Table_2
gene_id	baseMean	log2FoldChange	lfcSE	stat	pvalue	padj
ENSMUSG00000059149	595.891	-0.0275241	0.115163	-0.239002	0.811104	0.999966
ENSMUSG00000015222	8.48429	-0.00640797	0.200416	-0.0319733	0.974493	0.999966
ENSMUSG00000000693	63.0005	0.0841639	0.196712	0.427853	0.668758	0.999966
ENSMUSG00000025762	5.18377	0.0356313	0.177255	0.201018	0.840685	0.999966
ENSMUSG00000040390	1.78744	0.0125301	0.125618	0.0997481	0.920544	0.999966
ENSMUSG00000091297	6.88037	0.173085	0.199063	0.869499	0.384574	0.999966
ENSMUSG00000034462	4.98702	-0.0367618	0.184108	-0.199675	0.841735	0.999966
ENSMUSG00000105019	1.63681	0.107519	0.119355	0.900835	0.367676	0.999966
ENSMUSG00000040720	1.48024	0.00244551	0.114064	0.0214398	0.982895	0.999966
ENSMUSG00000078238	6.56219	-0.0796495	0.195993	-0.406389	0.684457	0.999966
ENSMUSG00000041915	4.4143	0.116065	0.175382	0.661784	0.508109	0.999966
ENSMUSG00000059305	4.95575	0.0629938	0.18294	0.344341	0.73059	0.999966
ENSMUSG00000034799	114.9	-0.0798467	0.172779	-0.462132	0.643986	0.999966
ENSMUSG00000038855	21.3019	-0.120058	0.224773	-0.534127	0.593254	0.999966
ENSMUSG00000084106	1.39119	-0.0894122	0.114135	-0.783393	0.433397	0.999966
ENSMUSG00000087601	27.5078	-0.0938226	0.221439	-0.423696	0.671788	0.999966
ENSMUSG00000070371	5.81213	-0.0781378	0.190639	-0.409872	0.6819	0.999966
ENSMUSG00000048458	12.4192	0.245997	0.21922	1.12215	0.2618	0.999966
ENSMUSG00000112669	4.85084	0.0554082	0.179438	0.308788	0.757483	0.999966
ENSMUSG00000028463	3.09913	-0.172183	0.157873	-1.09064	0.275429	0.999966
ENSMUSG00000036442	2.36293	0.0855357	0.143135	0.597587	0.550116	0.999966
ENSMUSG00000002064	29.4316	0.0468433	0.219938	0.212984	0.83134	0.999966
ENSMUSG00000103966	3.43112	-0.0166728	0.159445	-0.104568	0.916719	0.999966
ENSMUSG00000103481	7.34381	0.0679908	0.201657	0.337161	0.735996	0.999966
ENSMUSG00000091007	6.55724	-0.0179209	0.195745	-0.0915524	0.927054	0.999966
ENSMUSG00000031174	1.60902	-0.0233688	0.120886	-0.193313	0.846714	0.999966
ENSMUSG00000029863	1.66504	-0.0884285	0.123343	-0.716933	0.473415	0.999966
ENSMUSG00000031028	34.1067	0.0464513	0.217866	0.21321	0.831163	0.999966
ENSMUSG00000073367	4.68829	0.14773	0.180446	0.818696	0.41296	0.999966
ENSMUSG00000021567	21.9796	-0.0741134	0.224589	-0.329995	0.741403	0.999966
ENSMUSG00000052854	1.81203	0.0824549	0.122043	0.675622	0.499281	0.999966
ENSMUSG00000021703	1.97276	0.0337444	0.126005	0.267803	0.788851	0.999966
ENSMUSG00000102451	74.1278	0.00985696	0.19611	0.0502625	0.959913	0.999966
ENSMUSG00000052748	6.40546	-0.140061	0.194029	-0.721857	0.470382	0.999966
ENSMUSG00000088961	1.26359	-0.0296546	0.109931	-0.269757	0.787348	0.999966
ENSMUSG00000024131	499.057	0.0674931	0.115166	0.586048	0.557843	0.999966
ENSMUSG00000074734	8.67486	-0.0360407	0.204938	-0.175861	0.860403	0.999966
ENSMUSG00000029062	2.52318	-0.0574036	0.142234	-0.403586	0.686517	0.999966
ENSMUSG00000001228	0.631647	-0.0378403	0.080229	-0.471654	0.637174	0.999966
ENSMUSG00000072582	71.672	0.0659394	0.191635	0.344088	0.73078	0.999966
ENSMUSG00000020248	29.1781	0.197705	0.222	0.890563	0.373164	0.999966
ENSMUSG00000054469	0.701595	0.0612701	0.0832001	0.736419	0.461475	0.999966
ENSMUSG00000031931	2.36493	0.00812014	0.141801	0.0572643	0.954335	0.999966
ENSMUSG00000067399	9.55301	0.191709	0.20951	0.915034	0.360174	0.999966
ENSMUSG00000101942	75.5159	0.0112734	0.186899	0.060318	0.951902	0.999966
ENSMUSG00000042682	1.46809	0.0453451	0.119359	0.379906	0.704015	0.999966
ENSMUSG00000026626	48.1573	-0.0623686	0.20719	-0.301022	0.763398	0.999966
ENSMUSG00000091050	88.2851	0.153463	0.179815	0.853447	0.393412	0.999966
ENSMUSG00000032582	3.24918	0.0903002	0.156372	0.577469	0.563623	0.999966
ENSMUSG00000062444	3.14275	0.0593008	0.156459	0.379019	0.704674	0.999966
ENSMUSG00000097605	166.619	-0.205428	0.153952	-1.33437	0.182084	0.999966
ENSMUSG00000096919	5.27695	-0.108754	0.187361	-0.58045	0.561611	0.999966
ENSMUSG00000025241	2.11612	-0.0293134	0.126468	-0.231785	0.816705	0.999966
ENSMUSG00000028053	17.7195	-0.00306877	0.223903	-0.0137058	0.989065	0.999966
ENSMUSG00000092985	14.3933	-0.0675716	0.222457	-0.303752	0.761317	0.999966
ENSMUSG00000088239	5.45504	-0.00441394	0.178219	-0.0247669	0.980241	0.999966
ENSMUSG00000025078	5.86778	0.0701929	0.191563	0.366423	0.71405	0.999966
ENSMUSG00000091237	5.18984	0.132808	0.184701	0.719044	0.472114	0.999966
ENSMUSG00000087361	21.5384	-0.0179145	0.224788	-0.0796948	0.93648	0.999966
ENSMUSG00000097836	19.4024	0.0382986	0.224804	0.170365	0.864723	0.999966
ENSMUSG00000039770	2.1728	-0.106411	0.1401	-0.759536	0.447532	0.999966
ENSMUSG00000036278	17.8807	-0.154303	0.223971	-0.688943	0.490859	0.999966
ENSMUSG00000039234	5.50961	0.091509	0.186896	0.489625	0.624399	0.999966
ENSMUSG00000065765	8.73425	0.0304903	0.208204	0.146444	0.883571	0.999966
ENSMUSG00000091078	10.0407	0.0643166	0.214218	0.300238	0.763996	0.999966
ENSMUSG00000108291	0.838371	0.0359527	0.0897002	0.40081	0.68856	0.999966
ENSMUSG00000084783	18.5259	-0.34016	0.224504	-1.51516	0.129732	0.999966
ENSMUSG00000026211	105.934	0.0921182	0.176624	0.52155	0.601983	0.999966
ENSMUSG00000033732	2.95047	-0.181877	0.148934	-1.2212	0.222012	0.999966
ENSMUSG00000015291	2.12537	0.049463	0.136897	0.361317	0.717863	0.999966
ENSMUSG00000009545	28.3848	0.149726	0.220908	0.677777	0.497913	0.999966
ENSMUSG00000002233	9.33178	0.266479	0.210001	1.26894	0.204462	0.999966
ENSMUSG00000093437	15.1365	0.01603	0.223241	0.0718059	0.942756	0.999966
ENSMUSG00000081862	4.47255	0.126546	0.174373	0.725719	0.468011	0.999966
ENSMUSG00000039496	1.87139	-0.0952187	0.123487	-0.771082	0.440658	0.999966
ENSMUSG00000019952	19.5316	-0.0595607	0.224442	-0.265372	0.790723	0.999966
ENSMUSG00000053310	4.00091	-0.0914981	0.173345	-0.527838	0.597612	0.999966
ENSMUSG00000031618	4.90649	-0.0816538	0.181053	-0.450995	0.651993	0.999966
ENSMUSG00000034892	3.0066	-0.0182493	0.151391	-0.120544	0.904052	0.999966
ENSMUSG00000025329	1.48737	0.205528	0.111354	1.84572	0.0649332	0.999966
ENSMUSG00000021830	6.81678	-0.0622994	0.194336	-0.320576	0.748532	0.999966
ENSMUSG00000045790	3.51627	0.22237	0.160816	1.38276	0.166739	0.999966
ENSMUSG00000067150	2.23993	-0.0944362	0.134955	-0.699759	0.484078	0.999966
ENSMUSG00000098889	89.5968	-0.214853	0.185563	-1.15785	0.246927	0.999966
ENSMUSG00000089982	2.3209	-0.0474805	0.13114	-0.36206	0.717307	0.999966
ENSMUSG00000034254	2.44717	0.0123683	0.145477	0.0850185	0.932247	0.999966
ENSMUSG00000027889	5.45114	0.0105879	0.182002	0.058175	0.953609	0.999966
ENSMUSG00000094824	2.18621	0.0138862	0.129043	0.107609	0.914306	0.999966
ENSMUSG00000034120	8.29882	0.0148113	0.20637	0.0717708	0.942784	0.999966
ENSMUSG00000051185	2.09922	-0.0327322	0.136416	-0.239944	0.810374	0.999966
ENSMUSG00000020064	4.31124	-0.131959	0.17292	-0.763121	0.445391	0.999966
ENSMUSG00000109558	2.15029	0.0502899	0.133731	0.376053	0.706878	0.999966
ENSMUSG00000085161	6.19908	-0.00288716	0.192987	-0.0149603	0.988064	0.999966
ENSMUSG00000094334	4.67841	0.0904543	0.175192	0.516315	0.605634	0.999966
ENSMUSG00000102921	1.09926	-0.00901378	0.104744	-0.0860555	0.931422	0.999966
ENSMUSG00000102145	0.867715	0.0396659	0.090215	0.439682	0.660167	0.999966
ENSMUSG00000028820	4.75861	-0.0541263	0.180522	-0.299831	0.764306	0.999966
ENSMUSG00000044938	5.14262	0.0268524	0.18453	0.145517	0.884303	0.999966
ENSMUSG00000086529	32.0813	-0.169101	0.219582	-0.770107	0.441237	0.999966
ENSMUSG00000021556	15.1679	0.239973	0.22282	1.07698	0.281488	0.999966
ENSMUSG00000022758	32.4131	-0.127411	0.219729	-0.579856	0.562012	0.999966
ENSMUSG00000074030	19.3082	0.142867	0.224317	0.636897	0.524192	0.999966
ENSMUSG00000000708	1.24397	-0.0638095	0.103996	-0.613574	0.539497	0.999966
ENSMUSG00000028976	12.8217	0.000659636	0.216318	0.00304938	0.997567	0.999966
ENSMUSG00000098843	7.89225	-0.156688	0.20498	-0.764403	0.444627	0.999966
ENSMUSG00000047777	2.15169	-0.0858251	0.126868	-0.676492	0.498728	0.999966
ENSMUSG00000108594	1.30604	-0.0228264	0.109786	-0.207918	0.835293	0.999966
ENSMUSG00000062713	1.08272	-0.0488347	0.0946902	-0.515732	0.606042	0.999966
ENSMUSG00000021733	4.00345	0.144675	0.172055	0.84086	0.400426	0.999966
ENSMUSG00000032306	12.3381	0.00656891	0.219837	0.0298808	0.976162	0.999966
ENSMUSG00000046364	9.51973	-0.10433	0.212083	-0.491929	0.62277	0.999966
ENSMUSG00000028603	2.19045	0.142333	0.134855	1.05545	0.29122	0.999966
ENSMUSG00000033174	2.29226	-0.10876	0.134995	-0.805654	0.420442	0.999966
ENSMUSG00000083232	1.37533	0.0752955	0.116289	0.647485	0.517318	0.999966
ENSMUSG00000065314	1.46122	0.0469734	0.111659	0.420687	0.673983	0.999966
ENSMUSG00000023020	1.15624	0.0407507	0.105584	0.385954	0.699531	0.999966
ENSMUSG00000027950	493.119	-0.0388579	0.121941	-0.31866	0.749984	0.999966
ENSMUSG00000097187	2.31589	-0.0739855	0.139346	-0.530949	0.595454	0.999966
ENSMUSG00000046567	50.0976	0.373859	0.204765	1.8258	0.0678809	0.999966
ENSMUSG00000003348	0.439893	-0.0554297	0.0670167	-0.827103	0.408179	0.999966
ENSMUSG00000020372	18.1549	0.170361	0.224309	0.759494	0.447557	0.999966
ENSMUSG00000080907	3.6266	0.0975322	0.167897	0.580907	0.561303	0.999966
ENSMUSG00000103217	33.2246	0.0781043	0.222328	0.351303	0.725361	0.999966
ENSMUSG00000053964	2.26823	-0.0518749	0.139111	-0.372904	0.70922	0.999966
ENSMUSG00000103768	1.6932	0.0717418	0.119892	0.598384	0.549583	0.999966
ENSMUSG00000020788	8.86689	-0.00803556	0.209985	-0.0382672	0.969475	0.999966
ENSMUSG00000017697	13.0132	-0.033512	0.220545	-0.151951	0.879226	0.999966
ENSMUSG00000110702	5.69175	-0.042887	0.187938	-0.228198	0.819492	0.999966
ENSMUSG00000024442	5.74092	-0.058613	0.187483	-0.31263	0.754562	0.999966
ENSMUSG00000049950	14.3626	0.420897	0.222532	1.8914	0.0585709	0.999966
ENSMUSG00000048794	43.6116	-0.119364	0.211023	-0.565646	0.571635	0.999966
ENSMUSG00000030137	6.8353	0.0587883	0.197711	0.297344	0.766204	0.999966
ENSMUSG00000044950	19.8874	0.130186	0.22484	0.579018	0.562577	0.999966
ENSMUSG00000051074	0.602083	-0.03564	0.0754574	-0.47232	0.636699	0.999966
ENSMUSG00000032418	2.08269	-0.0821092	0.134325	-0.611273	0.541019	0.999966
ENSMUSG00000046404	2.13945	-0.0302443	0.131562	-0.229886	0.81818	0.999966
ENSMUSG00000021806	9.03797	-0.0554415	0.208807	-0.265515	0.790613	0.999966
ENSMUSG00000032328	5.19636	-0.0628874	0.185093	-0.339762	0.734036	0.999966
ENSMUSG00000037818	24.8239	-0.0241485	0.22334	-0.108124	0.913897	0.999966
ENSMUSG00000088297	11.7631	0.0676402	0.217413	0.311114	0.755714	0.999966
ENSMUSG00000088894	2.15486	0.00973801	0.133623	0.0728767	0.941904	0.999966
ENSMUSG00000024325	0.648622	0.0103345	0.0808852	0.127767	0.898333	0.999966
ENSMUSG00000056031	11.712	0.0186224	0.21335	0.0872859	0.930444	0.999966
ENSMUSG00000063445	18.5535	-0.0243529	0.224704	-0.108377	0.913696	0.999966
ENSMUSG00000097578	59.0405	-0.189936	0.197645	-0.960996	0.336554	0.999966
ENSMUSG00000089680	1.81567	0.00314763	0.12191	0.0258193	0.979401	0.999966
ENSMUSG00000061787	3.59409	0.0606423	0.1617	0.37503	0.707638	0.999966
ENSMUSG00000109611	0.622988	-0.0333996	0.075608	-0.441747	0.658672	0.999966
ENSMUSG00000098604	9.55374	-0.0602511	0.211583	-0.284764	0.775825	0.999966
ENSMUSG00000087507	25.6194	-0.0266107	0.223389	-0.119123	0.905178	0.999966
ENSMUSG00000028468	2.53877	-0.046566	0.140127	-0.332313	0.739653	0.999966
ENSMUSG00000110824	6.40986	-0.0689044	0.196485	-0.350686	0.725824	0.999966
ENSMUSG00000030739	3.00738	0.00260161	0.144216	0.0180397	0.985607	0.999966
ENSMUSG00000103730	91.6983	0.157792	0.178235	0.885304	0.375993	0.999966
ENSMUSG00000032549	3.0402	-0.278118	0.149708	-1.85774	0.0632066	0.999966
ENSMUSG00000097109	1.70319	-0.127131	0.121262	-1.0484	0.294454	0.999966
ENSMUSG00000060671	2.99873	-0.0666711	0.155746	-0.428075	0.668596	0.999966
ENSMUSG00000017897	16.6719	0.0219359	0.224095	0.0978863	0.922023	0.999966
ENSMUSG00000022292	2.99237	0.0437051	0.154369	0.283121	0.777084	0.999966
ENSMUSG00000022756	1.77736	-0.0413762	0.128631	-0.321667	0.747705	0.999966
ENSMUSG00000036955	0.893349	0.0874094	0.0920023	0.950078	0.342073	0.999966
ENSMUSG00000097379	106.382	0.0777877	0.178982	0.434612	0.663844	0.999966
ENSMUSG00000001333	54.9505	-0.0165116	0.201461	-0.0819595	0.934679	0.999966
ENSMUSG00000002031	8.54351	-0.238128	0.205348	-1.15963	0.246201	0.999966
ENSMUSG00000024797	2.5901	-0.0438024	0.145533	-0.30098	0.76343	0.999966
ENSMUSG00000008305	1.96505	0.0757096	0.13344	0.56737	0.570463	0.999966
ENSMUSG00000032827	2.18206	0.0570832	0.138907	0.410945	0.681113	0.999966
ENSMUSG00000029007	1.28879	0.0199107	0.109287	0.182187	0.855436	0.999966
ENSMUSG00000062563	3.0325	-0.0691	0.156869	-0.440495	0.659579	0.999966
ENSMUSG00000015083	28.8184	-0.22605	0.2208	-1.02378	0.30594	0.999966
ENSMUSG00000046219	8.01775	0.0727809	0.206039	0.353239	0.723909	0.999966
ENSMUSG00000033392	3.60505	0.0986721	0.16449	0.599865	0.548596	0.999966
ENSMUSG00000052428	6.23113	0.048034	0.192654	0.249327	0.803107	0.999966
ENSMUSG00000098716	3.95824	-0.0888128	0.170602	-0.520585	0.602656	0.999966
ENSMUSG00000022199	0.673737	0.0134474	0.081888	0.164217	0.86956	0.999966
ENSMUSG00000071757	6.60021	0.0817025	0.198179	0.412266	0.680144	0.999966
ENSMUSG00000038276	18.3995	0.260408	0.224617	1.15934	0.246316	0.999966
ENSMUSG00000030399	5.11796	0.091358	0.185161	0.493396	0.621733	0.999966
ENSMUSG00000089782	2.46014	0.0584561	0.146265	0.399661	0.689407	0.999966
ENSMUSG00000033938	5.54688	-0.108927	0.185034	-0.588685	0.556073	0.999966
ENSMUSG00000040560	0.840375	0.0405942	0.0931794	0.435657	0.663086	0.999966
ENSMUSG00000087571	2.17651	-0.141452	0.135961	-1.04038	0.298162	0.999966
ENSMUSG00000087579	62.0504	-0.157154	0.195634	-0.803308	0.421797	0.999966
ENSMUSG00000051390	14.7521	-0.0591979	0.220913	-0.26797	0.788723	0.999966
ENSMUSG00000084440	10.939	0.265857	0.214575	1.23899	0.215348	0.999966
ENSMUSG00000108546	7.23823	-0.0343049	0.198523	-0.1728	0.862808	0.999966
ENSMUSG00000029015	0.699371	0.060968	0.0833244	0.731695	0.464355	0.999966
ENSMUSG00000024613	3.10824	0.0256421	0.159819	0.160445	0.872531	0.999966
ENSMUSG00000071646	7.31929	-0.063276	0.199188	-0.31767	0.750735	0.999966
ENSMUSG00000076274	1.84138	0.0915256	0.125139	0.73139	0.464541	0.999966
ENSMUSG00000039954	3.78619	0.0409536	0.166499	0.245968	0.805707	0.999966
ENSMUSG00000031957	4.22208	-0.206885	0.17428	-1.18709	0.235194	0.999966
ENSMUSG00000047153	3.86051	0.00627664	0.169975	0.0369267	0.970543	0.999966
ENSMUSG00000003779	147.85	0.00265471	0.160706	0.016519	0.98682	0.999966
ENSMUSG00000043664	0.840375	0.0405942	0.0931794	0.435657	0.663086	0.999966
ENSMUSG00000022111	1.32236	0.023307	0.1146	0.203376	0.838841	0.999966
ENSMUSG00000030890	110.12	-0.223938	0.17101	-1.3095	0.190363	0.999966
ENSMUSG00000111583	7.1419	0.075878	0.19909	0.381124	0.703111	0.999966
ENSMUSG00000026616	9.38739	-0.0978684	0.211361	-0.46304	0.643336	0.999966
ENSMUSG00000100505	0.812518	-0.0067723	0.0886157	-0.0764232	0.939082	0.999966
ENSMUSG00000039178	0.981161	0.0148571	0.0952585	0.155966	0.87606	0.999966
ENSMUSG00000062353	0.768203	-0.0523989	0.0839662	-0.624048	0.532596	0.999966
ENSMUSG00000100280	8.11104	-0.220627	0.204379	-1.0795	0.280365	0.999966
ENSMUSG00000086350	2.75259	0.0173652	0.15111	0.114918	0.90851	0.999966
ENSMUSG00000087072	3.51917	0.11643	0.165032	0.7055	0.480499	0.999966
ENSMUSG00000035378	12.1744	0.0146487	0.219771	0.0666545	0.946857	0.999966
ENSMUSG00000022847	10.043	-0.0494025	0.214449	-0.230369	0.817805	0.999966
ENSMUSG00000107015	1.92674	0.030874	0.132213	0.233517	0.81536	0.999966
ENSMUSG00000090033	2.33529	0.0409427	0.141004	0.290365	0.771537	0.999966
ENSMUSG00000054808	7.33837	-0.134753	0.192535	-0.699888	0.483998	0.999966
ENSMUSG00000027894	1.74565	0.00349016	0.128262	0.0272111	0.978291	0.999966
ENSMUSG00000087400	23.0002	-0.309412	0.224741	-1.37675	0.168589	0.999966
ENSMUSG00000051606	5.16448	0.127619	0.185817	0.6868	0.492209	0.999966
ENSMUSG00000020865	5.50649	-0.0806007	0.187814	-0.429151	0.667813	0.999966
ENSMUSG00000028639	1.07132	-0.0972241	0.100557	-0.966856	0.333616	0.999966
ENSMUSG00000086700	43.7628	-0.0996279	0.212234	-0.469424	0.638767	0.999966
ENSMUSG00000078087	1.84272	0.0157931	0.119428	0.132239	0.894795	0.999966
ENSMUSG00000047298	0.801854	-0.0049243	0.0832866	-0.0591248	0.952853	0.999966
ENSMUSG00000111471	226.77	0.139122	0.141321	0.984442	0.324898	0.999966
ENSMUSG00000036206	0.686625	0.0118729	0.0824686	0.143969	0.885525	0.999966
ENSMUSG00000087611	5.05359	-0.0506557	0.181436	-0.279193	0.780097	0.999966
ENSMUSG00000046731	1.99639	0.0739907	0.128339	0.576526	0.56426	0.999966
ENSMUSG00000086134	47.5562	0.10122	0.210004	0.48199	0.629813	0.999966
ENSMUSG00000033014	3.56318	0.0491323	0.165096	0.297598	0.76601	0.999966
ENSMUSG00000086298	2.08034	-0.0383443	0.133846	-0.286481	0.77451	0.999966
ENSMUSG00000105534	3.0423	-0.119057	0.149707	-0.795269	0.426457	0.999966
ENSMUSG00000003435	2.04506	0.0660838	0.127583	0.517966	0.604482	0.999966
ENSMUSG00000020715	3.56295	-0.0684523	0.161997	-0.422553	0.672621	0.999966
ENSMUSG00000039236	6.30791	0.195697	0.196021	0.998344	0.318113	0.999966
ENSMUSG00000085262	111.741	-0.126545	0.173733	-0.728389	0.466375	0.999966
ENSMUSG00000104786	6.31464	-0.165064	0.189381	-0.871599	0.383427	0.999966
ENSMUSG00000024691	9.04828	0.265238	0.207504	1.27823	0.201168	0.999966
ENSMUSG00000033417	6.56093	-0.15514	0.196633	-0.788984	0.430121	0.999966
ENSMUSG00000097882	3.74917	-0.103014	0.165874	-0.621038	0.534575	0.999966
ENSMUSG00000018481	1.9812	0.0381117	0.129456	0.294398	0.768454	0.999966
ENSMUSG00000102543	6.80835	0.108357	0.192953	0.561574	0.574406	0.999966
ENSMUSG00000002984	0.936847	-0.0335671	0.0978339	-0.343103	0.731521	0.999966
ENSMUSG00000024622	2.73397	-0.0588838	0.142156	-0.414219	0.678714	0.999966
ENSMUSG00000063656	137.476	0.0609166	0.168199	0.362171	0.717225	0.999966
ENSMUSG00000066278	26.6378	0.0352789	0.22327	0.15801	0.874449	0.999966
ENSMUSG00000112694	3.42197	0.0599858	0.152742	0.392726	0.694522	0.999966
ENSMUSG00000055323	12.217	-0.100158	0.215526	-0.464712	0.642137	0.999966
ENSMUSG00000059248	1.41548	-0.0463474	0.113044	-0.409995	0.681809	0.999966
ENSMUSG00000032396	12.1367	0.0943527	0.219877	0.429116	0.667839	0.999966
ENSMUSG00000049249	7.18411	0.120826	0.195338	0.618548	0.536214	0.999966
ENSMUSG00000026640	6.92964	0.0399283	0.196918	0.202766	0.839318	0.999966
ENSMUSG00000005262	0.617196	-0.0367068	0.0757933	-0.484302	0.628172	0.999966
ENSMUSG00000102918	2.92863	-0.110921	0.154213	-0.719273	0.471973	0.999966
ENSMUSG00000045896	23.5797	0.0649518	0.223662	0.290401	0.771509	0.999966
ENSMUSG00000031093	0.988114	0.0555975	0.0950223	0.585099	0.558481	0.999966
ENSMUSG00000060126	18.1013	-0.0906709	0.224767	-0.4034	0.686654	0.999966
ENSMUSG00000099104	32.2443	-0.0426664	0.218246	-0.195496	0.845004	0.999966
ENSMUSG00000022811	1.1666	-0.00315502	0.105446	-0.0299206	0.97613	0.999966
ENSMUSG00000061288	4.29119	0.0741556	0.166698	0.44485	0.656428	0.999966
ENSMUSG00000019820	6.41802	0.0149407	0.196158	0.0761669	0.939286	0.999966
ENSMUSG00000001555	1.72217	-0.0901004	0.125204	-0.719628	0.471754	0.999966
ENSMUSG00000104753	6.46763	-0.0691175	0.195496	-0.35355	0.723676	0.999966
ENSMUSG00000023068	2.40583	-0.178848	0.141471	-1.26421	0.206156	0.999966
ENSMUSG00000026603	1.86303	-0.0576373	0.126074	-0.457169	0.64755	0.999966
ENSMUSG00000034354	2.21868	-0.0470441	0.137692	-0.341663	0.732604	0.999966
ENSMUSG00000108784	148.985	0.00526331	0.161375	0.0326154	0.973981	0.999966
ENSMUSG00000072584	2.67414	0.086492	0.146085	0.592068	0.553805	0.999966
ENSMUSG00000019971	33.5249	-0.0737736	0.218871	-0.337065	0.736068	0.999966
ENSMUSG00000042672	25.0572	0.208686	0.223585	0.93336	0.350634	0.999966
ENSMUSG00000006215	16.0755	-0.00995731	0.223408	-0.04457	0.96445	0.999966
ENSMUSG00000052920	2.27811	-0.0061177	0.134307	-0.04555	0.963669	0.999966
ENSMUSG00000051504	0.481983	-0.0140177	0.0686666	-0.204141	0.838243	0.999966
ENSMUSG00000027995	3.86014	0.0400158	0.165795	0.241357	0.809279	0.999966
ENSMUSG00000063888	10.0066	-0.0743636	0.213293	-0.348644	0.727356	0.999966
ENSMUSG00000087399	145.915	0.156962	0.162219	0.967594	0.333247	0.999966
ENSMUSG00000045962	29.3365	-0.0903791	0.220816	-0.409296	0.682322	0.999966
ENSMUSG00000047824	1.49313	-0.00108612	0.113849	-0.00954001	0.992388	0.999966
ENSMUSG00000110062	2.40066	0.150506	0.132688	1.13429	0.256674	0.999966
ENSMUSG00000105447	12.6816	-0.0786271	0.219889	-0.357576	0.720661	0.999966
ENSMUSG00000078161	1.99327	-0.125406	0.134291	-0.933837	0.350388	0.999966
ENSMUSG00000096923	69.3063	-0.214736	0.197001	-1.09002	0.275703	0.999966
ENSMUSG00000050830	1.82404	0.0928101	0.125323	0.740565	0.458958	0.999966
ENSMUSG00000027011	1.8036	-0.0919691	0.122525	-0.750615	0.452884	0.999966
ENSMUSG00000025159	145.689	0.0827748	0.156708	0.528211	0.597353	0.999966
ENSMUSG00000097743	86.3081	0.149768	0.182469	0.820787	0.411768	0.999966
ENSMUSG00000075704	14.8956	-0.115579	0.221244	-0.522407	0.601387	0.999966
ENSMUSG00000041957	1.0065	0.018479	0.09553	0.193437	0.846617	0.999966
ENSMUSG00000078700	209.101	0.00659021	0.153681	0.0428823	0.965795	0.999966
ENSMUSG00000024067	0.86972	0.0394688	0.0908697	0.434345	0.664038	0.999966
ENSMUSG00000002871	2.18332	-0.0565848	0.139246	-0.406366	0.684473	0.999966
ENSMUSG00000038305	9.50706	-0.0533953	0.210487	-0.253675	0.799747	0.999966
ENSMUSG00000085945	8.0843	-0.0447681	0.206176	-0.217135	0.828103	0.999966
ENSMUSG00000040681	1.90799	-0.020189	0.132742	-0.152092	0.879114	0.999966
ENSMUSG00000020228	2.22577	-0.0597131	0.141618	-0.42165	0.67328	0.999966
ENSMUSG00000086058	1.25728	-0.0709263	0.104526	-0.678551	0.497423	0.999966
ENSMUSG00000038044	1.79025	-0.038178	0.127911	-0.298474	0.765341	0.999966
ENSMUSG00000032491	3.09445	0.0270868	0.152739	0.177341	0.859241	0.999966
ENSMUSG00000002393	21.3533	-0.0224515	0.224358	-0.10007	0.920289	0.999966
ENSMUSG00000005686	22.9435	-0.119342	0.224396	-0.531834	0.594841	0.999966
ENSMUSG00000077257	3.60927	-0.0269754	0.163294	-0.165195	0.86879	0.999966
ENSMUSG00000047613	3.60341	0.0499219	0.165459	0.301719	0.762867	0.999966
ENSMUSG00000090357	91.0851	0.130157	0.184572	0.705185	0.480695	0.999966
ENSMUSG00000069744	0.783692	0.0272355	0.0829006	0.328532	0.742509	0.999966
ENSMUSG00000110501	4.59887	-0.0177413	0.178565	-0.0993549	0.920857	0.999966
ENSMUSG00000026475	1.1286	-0.00502593	0.108179	-0.0464594	0.962944	0.999966
ENSMUSG00000103900	9.91731	-0.231281	0.212071	-1.09058	0.275456	0.999966
ENSMUSG00000085695	25.4592	0.122766	0.223163	0.550117	0.582239	0.999966
ENSMUSG00000051339	3.85646	-0.0764425	0.165232	-0.462638	0.643624	0.999966
ENSMUSG00000022253	2.24305	0.0224889	0.129498	0.173663	0.862131	0.999966
ENSMUSG00000006057	0.838371	0.0359527	0.0897002	0.40081	0.68856	0.999966
ENSMUSG00000062116	1.16468	0.0331853	0.0963427	0.344451	0.730508	0.999966
ENSMUSG00000029552	3.37551	0.0664179	0.157672	0.421242	0.673578	0.999966
ENSMUSG00000014245	3.99833	-0.166009	0.165989	-1.00012	0.317252	0.999966
ENSMUSG00000046562	5.03292	0.0620061	0.180299	0.343907	0.730916	0.999966
ENSMUSG00000025474	14.1234	-0.0923148	0.221213	-0.417311	0.676451	0.999966
ENSMUSG00000074912	12.168	-0.0476604	0.218896	-0.217731	0.827639	0.999966
ENSMUSG00000046380	13.915	-0.337016	0.219311	-1.53671	0.124365	0.999966
ENSMUSG00000089290	5.49333	0.167876	0.184312	0.910825	0.362388	0.999966
ENSMUSG00000024604	2.04483	-0.128562	0.133839	-0.960568	0.336769	0.999966
ENSMUSG00000097411	64.0035	-0.145029	0.200091	-0.724816	0.468565	0.999966
ENSMUSG00000072962	37.6282	0.248826	0.215611	1.15405	0.248481	0.999966
ENSMUSG00000032060	1.46557	0.00153023	0.113615	0.0134686	0.989254	0.999966
ENSMUSG00000064330	7.46568	-0.048762	0.20228	-0.241062	0.809507	0.999966
ENSMUSG00000085471	74.0082	-0.059919	0.193966	-0.308915	0.757386	0.999966
ENSMUSG00000090303	12.4581	0.0551749	0.219306	0.251589	0.801359	0.999966
ENSMUSG00000097874	15.5769	-0.0485199	0.223465	-0.217125	0.828111	0.999966
ENSMUSG00000084666	1.8462	-0.152683	0.12841	-1.18902	0.23443	0.999966
ENSMUSG00000098618	1.46898	-0.157088	0.11522	-1.36338	0.172763	0.999966
ENSMUSG00000029922	2.65879	-0.107222	0.147067	-0.729071	0.465958	0.999966
ENSMUSG00000018287	4.76129	0.124767	0.178923	0.697324	0.4856	0.999966
ENSMUSG00000051359	1.34391	0.0204847	0.111419	0.183852	0.85413	0.999966
ENSMUSG00000049608	2.45732	-0.0291626	0.143569	-0.203127	0.839036	0.999966
ENSMUSG00000028617	2.15969	-0.0919641	0.133958	-0.686512	0.49239	0.999966
ENSMUSG00000026502	4.15408	0.0479254	0.165198	0.290109	0.771733	0.999966
ENSMUSG00000109336	6.35657	-0.139221	0.195654	-0.711566	0.476734	0.999966
ENSMUSG00000038312	1.19224	0.0424138	0.106323	0.398914	0.689956	0.999966
ENSMUSG00000025958	14.9396	0.316513	0.222097	1.42511	0.154125	0.999966
ENSMUSG00000104346	0.933136	0.00874376	0.0934173	0.093599	0.925428	0.999966
ENSMUSG00000110740	8.61318	0.176088	0.201381	0.8744	0.381901	0.999966
ENSMUSG00000040943	2.87745	0.310051	0.149221	2.0778	0.0377276	0.999966
ENSMUSG00000075467	26.378	0.0583028	0.222402	0.262151	0.793205	0.999966
ENSMUSG00000072214	0.646617	0.00964007	0.0808225	0.119274	0.905058	0.999966
ENSMUSG00000055912	40.2667	0.192148	0.211353	0.909135	0.363279	0.999966
ENSMUSG00000057236	44.186	-0.210019	0.215071	-0.97651	0.328812	0.999966
ENSMUSG00000035545	18.8875	-0.327384	0.224837	-1.4561	0.145365	0.999966
ENSMUSG00000089936	4.84003	-0.192926	0.182334	-1.05809	0.290015	0.999966
ENSMUSG00000079001	2.9868	0.0513157	0.154273	0.332628	0.739415	0.999966
ENSMUSG00000080763	1.9417	-0.063708	0.129499	-0.491959	0.622749	0.999966
ENSMUSG00000051403	3.32243	-0.141258	0.159679	-0.884639	0.376351	0.999966
ENSMUSG00000021276	10.3339	0.0668881	0.215301	0.310673	0.756049	0.999966
ENSMUSG00000028825	4.44578	-0.280877	0.176111	-1.59488	0.110738	0.999966
ENSMUSG00000035569	7.22391	-0.240738	0.200714	-1.19941	0.23037	0.999966
ENSMUSG00000022960	227.141	0.101184	0.139996	0.722762	0.469826	0.999966
ENSMUSG00000066752	52.3881	-0.233442	0.203509	-1.14708	0.251347	0.999966
ENSMUSG00000089995	7.30602	0.00669404	0.198337	0.0337509	0.973076	0.999966
ENSMUSG00000047638	0.827487	0.0390506	0.0891617	0.437975	0.661404	0.999966
ENSMUSG00000026457	1.12008	-0.0484998	0.0976095	-0.496875	0.619277	0.999966
ENSMUSG00000065485	2.76111	0.13014	0.146402	0.888924	0.374044	0.999966
ENSMUSG00000041852	3.30021	0.0481115	0.160699	0.299389	0.764644	0.999966
ENSMUSG00000034993	65.5798	0.0311487	0.196203	0.158758	0.87386	0.999966
ENSMUSG00000046201	6.89332	-0.286418	0.199551	-1.43531	0.151199	0.999966
ENSMUSG00000054387	2.63131	-0.0626336	0.146791	-0.426686	0.669608	0.999966
ENSMUSG00000044957	45.1073	-0.0237024	0.209268	-0.113264	0.909822	0.999966
ENSMUSG00000038526	30.2283	0.00224675	0.221879	0.010126	0.991921	0.999966
ENSMUSG00000029312	23.0347	-0.0693675	0.224327	-0.309225	0.757151	0.999966
ENSMUSG00000103456	1.01968	0.0584789	0.0937012	0.6241	0.532562	0.999966
ENSMUSG00000097597	15.9226	0.0140854	0.222248	0.0633769	0.949466	0.999966
ENSMUSG00000034164	7.54883	-0.107131	0.204102	-0.524891	0.599659	0.999966
ENSMUSG00000097320	1.66363	0.0771967	0.122761	0.628839	0.529454	0.999966
ENSMUSG00000041633	1.26946	0.0221432	0.105036	0.210815	0.833031	0.999966
ENSMUSG00000099655	4.13689	-0.0495317	0.171699	-0.288479	0.77298	0.999966
ENSMUSG00000023452	0.604308	-0.040089	0.0789408	-0.507837	0.611568	0.999966
ENSMUSG00000029048	2.30446	0.0677541	0.13861	0.488811	0.624975	0.999966
ENSMUSG00000021257	0.648622	0.0103345	0.0808852	0.127767	0.898333	0.999966
ENSMUSG00000022551	7.9545	0.0452064	0.203317	0.222344	0.824046	0.999966
ENSMUSG00000048385	20.592	0.149334	0.224832	0.664199	0.506563	0.999966
ENSMUSG00000086078	12.3144	-0.0296445	0.218245	-0.135831	0.891955	0.999966
ENSMUSG00000100486	1.56464	0.0204372	0.116955	0.174744	0.86128	0.999966
ENSMUSG00000097567	27.2044	-0.0909981	0.223403	-0.407326	0.683768	0.999966
ENSMUSG00000078521	2.07173	-0.115881	0.125627	-0.922426	0.356307	0.999966
ENSMUSG00000054027	1.47846	-0.00231016	0.115977	-0.0199191	0.984108	0.999966
ENSMUSG00000035504	25.4645	-0.17594	0.224359	-0.78419	0.432929	0.999966
ENSMUSG00000027835	1.83737	0.0752989	0.119089	0.632293	0.527196	0.999966
ENSMUSG00000039853	26.046	-0.0074902	0.222735	-0.0336283	0.973174	0.999966
ENSMUSG00000088763	5.19256	-0.120081	0.181161	-0.662841	0.507433	0.999966
ENSMUSG00000028572	3.58651	0.0509732	0.167475	0.304364	0.760851	0.999966
ENSMUSG00000097640	24.1385	0.165734	0.223366	0.741986	0.458096	0.999966
ENSMUSG00000009630	9.83011	-0.0384491	0.210835	-0.182366	0.855295	0.999966
ENSMUSG00000073906	3.23006	-0.0313538	0.152062	-0.206191	0.836642	0.999966
ENSMUSG00000026574	1.00257	0.0672439	0.100522	0.668946	0.50353	0.999966
ENSMUSG00000025010	1.55791	-0.0191738	0.113898	-0.168342	0.866314	0.999966
ENSMUSG00000029557	2.89781	0.0589939	0.148442	0.39742	0.691058	0.999966
ENSMUSG00000024037	4.0347	0.0411212	0.170681	0.240925	0.809613	0.999966
ENSMUSG00000103756	1.17091	0.0446632	0.105872	0.421861	0.673127	0.999966
ENSMUSG00000030979	18.3122	0.0134489	0.2247	0.0598529	0.952273	0.999966
ENSMUSG00000063511	6.53767	0.20984	0.195836	1.0715	0.283942	0.999966
ENSMUSG00000084932	1.74514	-0.0338084	0.12534	-0.269735	0.787364	0.999966
ENSMUSG00000025169	5.31233	0.0727485	0.181704	0.400367	0.688886	0.999966
ENSMUSG00000090941	10.3404	-0.303255	0.213254	-1.42204	0.155016	0.999966
ENSMUSG00000097928	2.29204	-0.0941546	0.127501	-0.738461	0.460234	0.999966
ENSMUSG00000025961	5.54858	-0.03936	0.187803	-0.209582	0.833994	0.999966
ENSMUSG00000030095	5.10787	-0.122297	0.183991	-0.66469	0.506249	0.999966
ENSMUSG00000099063	1.7315	0.128514	0.127465	1.00823	0.313343	0.999966
ENSMUSG00000062202	35.9655	-0.260891	0.216142	-1.20704	0.227418	0.999966
ENSMUSG00000100868	2.5598	-0.0838681	0.142283	-0.589447	0.555562	0.999966
ENSMUSG00000041426	20.7743	0.0461271	0.224668	0.205312	0.837328	0.999966
ENSMUSG00000107432	1.67831	0.0724713	0.12191	0.594467	0.5522	0.999966
ENSMUSG00000025478	1.55204	-0.0715143	0.120001	-0.595946	0.551211	0.999966
ENSMUSG00000020696	152.157	-0.163462	0.158848	-1.02905	0.303457	0.999966
ENSMUSG00000058761	1.28448	-0.0248272	0.106695	-0.232694	0.815999	0.999966
ENSMUSG00000073402	3.64941	-0.0170563	0.166797	-0.102258	0.918552	0.999966
ENSMUSG00000030811	1.47202	0.000949387	0.119767	0.00792692	0.993675	0.999966
ENSMUSG00000035929	6.67807	-0.271241	0.197991	-1.36996	0.170699	0.999966
ENSMUSG00000068487	2.21467	-0.0504526	0.13412	-0.376174	0.706788	0.999966
ENSMUSG00000049470	7.52659	0.0562918	0.203975	0.275974	0.782568	0.999966
ENSMUSG00000037419	5.52992	0.0795955	0.184228	0.432048	0.665706	0.999966
ENSMUSG00000005699	5.25705	-0.180323	0.179997	-1.00181	0.316435	0.999966
ENSMUSG00000025200	2.24876	-0.00724215	0.134944	-0.0536677	0.9572	0.999966
ENSMUSG00000086050	42.7079	-0.0218276	0.212632	-0.102654	0.918237	0.999966
ENSMUSG00000038181	5.17153	-0.0929743	0.185588	-0.500973	0.61639	0.999966
ENSMUSG00000026940	15.7404	-0.0946272	0.222998	-0.42434	0.671318	0.999966
ENSMUSG00000102819	1.39141	-0.0849532	0.110039	-0.772028	0.440098	0.999966
ENSMUSG00000054204	8.76018	0.0966804	0.20689	0.467304	0.640282	0.999966
ENSMUSG00000027536	149.894	0.215864	0.15946	1.35372	0.175827	0.999966
ENSMUSG00000017405	41.0194	-0.207105	0.213528	-0.96992	0.332087	0.999966
ENSMUSG00000073778	34.3351	0.216852	0.219823	0.986487	0.323894	0.999966
ENSMUSG00000026112	36.0285	-0.11885	0.218479	-0.543989	0.586449	0.999966
ENSMUSG00000019433	4.36138	-0.123685	0.175322	-0.705474	0.480515	0.999966
ENSMUSG00000006301	148.793	0.032852	0.158931	0.206706	0.83624	0.999966
ENSMUSG00000049848	0.507617	0.0297293	0.0699433	0.425049	0.670801	0.999966
ENSMUSG00000021770	1.99661	0.0778642	0.134384	0.579416	0.562309	0.999966
ENSMUSG00000022221	5.29253	-0.156458	0.186457	-0.839108	0.401409	0.999966
ENSMUSG00000032425	2.03558	-0.0779212	0.135329	-0.575791	0.564757	0.999966
ENSMUSG00000096699	39.0193	-0.143352	0.216317	-0.662692	0.507528	0.999966
ENSMUSG00000112197	9.02258	-0.149173	0.207133	-0.720178	0.471416	0.999966
ENSMUSG00000048316	120.572	0.0498147	0.16879	0.295127	0.767897	0.999966
ENSMUSG00000029056	1.7858	-0.0439592	0.12851	-0.342069	0.732299	0.999966
ENSMUSG00000104092	2.82543	-0.0825405	0.148852	-0.554512	0.579228	0.999966
ENSMUSG00000003154	17.7334	0.0941553	0.224476	0.419444	0.674891	0.999966
ENSMUSG00000092267	25507.1	-0.047625	0.097448	-0.488722	0.625038	0.999966
ENSMUSG00000034575	1.67571	-0.0908045	0.124455	-0.729616	0.465625	0.999966
ENSMUSG00000103543	1.04688	0.112827	0.099115	1.13834	0.254977	0.999966
ENSMUSG00000087371	3.0182	0.0885362	0.156147	0.567006	0.57071	0.999966
ENSMUSG00000057789	12.8667	0.326621	0.220907	1.47855	0.139261	0.999966
ENSMUSG00000028107	17.7725	-0.128268	0.223156	-0.574792	0.565432	0.999966
ENSMUSG00000057969	8.69011	0.0627683	0.206656	0.303733	0.761331	0.999966
ENSMUSG00000021266	37.3092	0.0814307	0.215882	0.3772	0.706025	0.999966
ENSMUSG00000006675	5.12239	0.0828542	0.184415	0.449282	0.653228	0.999966
ENSMUSG00000109880	1.35806	-0.0947934	0.111119	-0.853082	0.393614	0.999966
ENSMUSG00000032065	5.90293	-0.0697761	0.185191	-0.376779	0.706338	0.999966
ENSMUSG00000056310	0.537181	0.0317391	0.0709953	0.447059	0.654832	0.999966
ENSMUSG00000057762	5.44702	-0.0387795	0.188494	-0.205733	0.836999	0.999966
ENSMUSG00000111783	3.23501	0.073003	0.157638	0.463105	0.643289	0.999966
ENSMUSG00000036687	91.4296	0.0651851	0.177677	0.366874	0.713713	0.999966
ENSMUSG00000039395	1.45884	-0.0448142	0.110699	-0.40483	0.685602	0.999966
ENSMUSG00000064032	101.243	0.118276	0.175266	0.674834	0.499782	0.999966
ENSMUSG00000082394	2.2907	-0.062268	0.133221	-0.467402	0.640212	0.999966
ENSMUSG00000046456	112.811	-0.0101778	0.174152	-0.0584421	0.953396	0.999966
ENSMUSG00000112770	6.08783	-0.205985	0.191465	-1.07584	0.281998	0.999966
ENSMUSG00000093748	5.02733	0.00206506	0.181144	0.0114001	0.990904	0.999966
ENSMUSG00000026887	35.3563	0.0966596	0.217136	0.445157	0.656206	0.999966
ENSMUSG00000035847	2.68258	0.0176556	0.148453	0.11893	0.905331	0.999966
ENSMUSG00000085068	1.79952	-0.154053	0.127512	-1.20815	0.22699	0.999966
ENSMUSG00000017309	2.84876	-0.0906294	0.154709	-0.585806	0.558006	0.999966
ENSMUSG00000098805	1.31162	-0.0289274	0.107898	-0.2681	0.788623	0.999966
ENSMUSG00000009210	5.8714	-0.0559047	0.176863	-0.31609	0.751935	0.999966
ENSMUSG00000036466	184.991	0.021402	0.152205	0.140613	0.888175	0.999966
ENSMUSG00000025135	17.0759	-0.305585	0.223896	-1.36485	0.1723	0.999966
ENSMUSG00000102927	34.8828	0.163824	0.217665	0.752642	0.451665	0.999966
ENSMUSG00000058153	6.95889	-0.172242	0.200606	-0.858607	0.390557	0.999966
ENSMUSG00000018451	2.37373	-0.0380169	0.139046	-0.273413	0.784536	0.999966
ENSMUSG00000032870	3.78724	-0.255586	0.166652	-1.53365	0.125115	0.999966
ENSMUSG00000074250	339.593	0.141393	0.138476	1.02106	0.307226	0.999966
ENSMUSG00000074671	8.96629	-0.19574	0.208997	-0.93657	0.34898	0.999966
ENSMUSG00000085958	19.7477	0.156388	0.224825	0.695598	0.48668	0.999966
ENSMUSG00000032860	0.919872	-0.0787932	0.0947614	-0.83149	0.405697	0.999966
ENSMUSG00000037270	6.38859	-0.0401266	0.193495	-0.207378	0.835715	0.999966
ENSMUSG00000030223	1.20653	-0.119609	0.105361	-1.13524	0.256276	0.999966
ENSMUSG00000048755	2.7351	-0.0676492	0.151174	-0.447492	0.65452	0.999966
ENSMUSG00000072692	5.05766	-0.0888458	0.180047	-0.493459	0.621688	0.999966
ENSMUSG00000099160	8.36154	0.0384094	0.205834	0.186603	0.851972	0.999966
ENSMUSG00000056131	32.349	0.0151276	0.219598	0.0688877	0.945079	0.999966
ENSMUSG00000001517	8.21572	-0.319995	0.205184	-1.55955	0.118865	0.999966
ENSMUSG00000022074	3.06756	-0.173892	0.157073	-1.10708	0.268259	0.999966
ENSMUSG00000019738	7.5664	0.0596203	0.203168	0.293454	0.769175	0.999966
ENSMUSG00000056749	0.865491	0.0405271	0.0903492	0.448561	0.653749	0.999966
ENSMUSG00000084925	98.3892	0.177524	0.177434	1.00051	0.317064	0.999966
ENSMUSG00000103299	1.77047	-0.032825	0.11634	-0.282146	0.777831	0.999966
ENSMUSG00000050174	8.00659	0.157608	0.203322	0.775165	0.438242	0.999966
ENSMUSG00000109751	48.9087	-0.173436	0.20511	-0.845574	0.39779	0.999966
ENSMUSG00000066735	1.19944	-0.113531	0.105283	-1.07835	0.280879	0.999966
ENSMUSG00000035296	3.15002	-0.171252	0.158772	-1.07861	0.280763	0.999966
ENSMUSG00000022519	4.07064	-0.00856061	0.17329	-0.0494006	0.9606	0.999966
ENSMUSG00000087575	3.48345	0.024733	0.162645	0.152067	0.879134	0.999966
ENSMUSG00000047013	24.7294	-0.325173	0.223326	-1.45605	0.145379	0.999966
ENSMUSG00000071510	0.96248	0.0138242	0.0983034	0.140628	0.888164	0.999966
ENSMUSG00000036432	5.83502	-0.0745065	0.189326	-0.393535	0.693925	0.999966
ENSMUSG00000044080	4.25107	0.025848	0.173544	0.148942	0.881599	0.999966
ENSMUSG00000021510	1.213	0.0904486	0.104241	0.867687	0.385566	0.999966
ENSMUSG00000049600	0.633871	-0.033503	0.0766651	-0.437004	0.662108	0.999966
ENSMUSG00000028541	2.79194	0.0229215	0.150294	0.152511	0.878784	0.999966
ENSMUSG00000024219	7.8844	-0.215722	0.200685	-1.07493	0.282408	0.999966
ENSMUSG00000027230	1.12481	-0.00842532	0.100552	-0.0837906	0.933223	0.999966
ENSMUSG00000019897	12.0001	0.103762	0.218876	0.474069	0.635451	0.999966
ENSMUSG00000045776	5.4854	0.098289	0.185407	0.530125	0.596025	0.999966
ENSMUSG00000032554	0.589338	-0.0804285	0.0747381	-1.07614	0.281866	0.999966
ENSMUSG00000058192	53.4336	-0.0347449	0.205343	-0.169204	0.865636	0.999966
ENSMUSG00000029685	1.03042	0.106828	0.0977992	1.09232	0.274693	0.999966
ENSMUSG00000037470	5.24111	-0.0332177	0.184733	-0.179815	0.857298	0.999966
ENSMUSG00000053536	10.2283	-0.425757	0.212112	-2.00723	0.0447251	0.999966
ENSMUSG00000042444	73.4162	-0.0203374	0.191173	-0.106382	0.915279	0.999966
ENSMUSG00000047554	2.10976	0.0102985	0.136104	0.0756662	0.939685	0.999966
ENSMUSG00000046691	1.42971	-0.0507151	0.119432	-0.424638	0.671101	0.999966
ENSMUSG00000031467	1.67244	0.0217363	0.120034	0.181084	0.856301	0.999966
ENSMUSG00000092071	4.65802	-0.145727	0.172555	-0.844521	0.398378	0.999966
ENSMUSG00000009575	2.52266	-0.0988033	0.144244	-0.684974	0.49336	0.999966
ENSMUSG00000028950	18.4574	0.0513108	0.22447	0.228586	0.819191	0.999966
ENSMUSG00000074622	4.29323	-0.0847992	0.176271	-0.481073	0.630465	0.999966
ENSMUSG00000019564	2.14427	0.0537597	0.137315	0.391507	0.695422	0.999966
ENSMUSG00000058586	240.4	-0.0790189	0.142988	-0.552626	0.58052	0.999966
ENSMUSG00000028587	15.8035	0.0190632	0.223469	0.0853058	0.932018	0.999966
ENSMUSG00000053198	4.34656	-0.0802024	0.176549	-0.454279	0.649628	0.999966
ENSMUSG00000054412	18.2798	-0.236303	0.224638	-1.05193	0.292832	0.999966
ENSMUSG00000097675	561.742	0.137179	0.116774	1.17474	0.2401	0.999966
ENSMUSG00000090118	10.6112	0.0950921	0.210935	0.450812	0.652125	0.999966
ENSMUSG00000030220	5.15456	-0.00416796	0.185669	-0.0224483	0.98209	0.999966
ENSMUSG00000087693	3.6348	-0.102031	0.162297	-0.628668	0.529566	0.999966
ENSMUSG00000106994	8.54295	0.057866	0.207956	0.278261	0.780812	0.999966
ENSMUSG00000086949	76.8886	0.110045	0.186513	0.590013	0.555182	0.999966
ENSMUSG00000077592	1.4069	0.0696307	0.110228	0.631697	0.527585	0.999966
ENSMUSG00000019796	6.73772	0.102561	0.198419	0.516893	0.605231	0.999966
ENSMUSG00000086128	154.349	-0.0241634	0.155038	-0.155855	0.876147	0.999966
ENSMUSG00000081929	3.44343	0.0728737	0.148248	0.491565	0.623027	0.999966
ENSMUSG00000026921	8.49344	0.0281603	0.208848	0.134836	0.892741	0.999966
ENSMUSG00000026466	48.5735	0.123624	0.207611	0.595458	0.551537	0.999966
ENSMUSG00000050931	26.9656	0.162794	0.221795	0.733981	0.46296	0.999966
ENSMUSG00000037990	2.27801	-0.0444095	0.134866	-0.329287	0.741939	0.999966
ENSMUSG00000085572	86.7963	0.181769	0.181588	1.001	0.316828	0.999966
ENSMUSG00000022217	30.5512	-0.0297988	0.221152	-0.134744	0.892814	0.999966
ENSMUSG00000090210	2.02993	-0.126892	0.132128	-0.960371	0.336869	0.999966
ENSMUSG00000112274	1.6831	0.0188537	0.115016	0.163923	0.869792	0.999966
ENSMUSG00000001150	1.02582	0.0135625	0.0916213	0.148028	0.882321	0.999966
ENSMUSG00000073838	3.95512	-0.0267535	0.168918	-0.158381	0.874156	0.999966
ENSMUSG00000000605	5.23295	0.078256	0.186118	0.420465	0.674146	0.999966
ENSMUSG00000059772	9.54252	-0.191184	0.211858	-0.902417	0.366836	0.999966
ENSMUSG00000073131	1.68045	0.0264912	0.114285	0.2318	0.816693	0.999966
ENSMUSG00000039834	155.876	-0.0136276	0.162082	-0.0840782	0.932994	0.999966
ENSMUSG00000025209	0.896838	-0.0297071	0.0878741	-0.338064	0.735315	0.999966
ENSMUSG00000075273	3.37304	-0.0506538	0.160294	-0.316006	0.751998	0.999966
ENSMUSG00000059518	46.9317	-0.156098	0.20729	-0.753042	0.451425	0.999966
ENSMUSG00000110181	10.3302	-0.0902784	0.211799	-0.426246	0.669928	0.999966
ENSMUSG00000069184	3.23042	0.113743	0.157321	0.722999	0.469681	0.999966
ENSMUSG00000020594	3.72418	-0.0725021	0.158251	-0.458145	0.646849	0.999966
ENSMUSG00000063564	39.9537	-0.343494	0.213224	-1.61095	0.10719	0.999966
ENSMUSG00000034290	40.7508	-0.105171	0.211104	-0.498192	0.618349	0.999966
ENSMUSG00000045248	52.2304	-0.193897	0.208886	-0.928243	0.353281	0.999966
ENSMUSG00000077217	6.98896	-0.247126	0.198703	-1.2437	0.21361	0.999966
ENSMUSG00000011832	11.5339	0.0993998	0.216753	0.458586	0.646531	0.999966
ENSMUSG00000097815	99.1556	-0.0419085	0.174789	-0.239767	0.810511	0.999966
ENSMUSG00000039431	218.519	0.316298	0.161653	1.95664	0.0503898	0.999966
ENSMUSG00000029729	2.79378	-0.135557	0.152783	-0.887255	0.374942	0.999966
ENSMUSG00000099597	236.738	0.156871	0.144495	1.08565	0.277632	0.999966
ENSMUSG00000031257	28.5975	-0.0276706	0.221965	-0.124662	0.900791	0.999966
ENSMUSG00000112878	3.57734	0.0143148	0.16561	0.0864367	0.931119	0.999966
ENSMUSG00000040794	10.2752	-0.136783	0.21421	-0.638547	0.523118	0.999966
ENSMUSG00000087526	83.7076	0.038482	0.185575	0.207366	0.835724	0.999966
ENSMUSG00000024077	2.20636	-0.097929	0.138462	-0.707262	0.479403	0.999966
ENSMUSG00000081541	9.43353	0.116709	0.211202	0.552595	0.580541	0.999966
ENSMUSG00000060777	4.53625	0.078524	0.177038	0.443543	0.657373	0.999966
ENSMUSG00000018698	11.6124	0.0676494	0.217806	0.310595	0.756109	0.999966
ENSMUSG00000100813	2.3413	0.0396446	0.132259	0.29975	0.764368	0.999966
ENSMUSG00000083844	8.56495	0.0417369	0.208636	0.200047	0.841444	0.999966
ENSMUSG00000089712	3.37793	-0.0610132	0.163338	-0.373539	0.708748	0.999966
ENSMUSG00000078622	5.55816	-0.0911038	0.188075	-0.484401	0.628102	0.999966
ENSMUSG00000066441	2.11693	0.0510288	0.136388	0.374143	0.708298	0.999966
ENSMUSG00000043822	4.2755	0.0210949	0.175801	0.119993	0.904488	0.999966
ENSMUSG00000043286	0.509841	0.0307328	0.0699296	0.439483	0.660312	0.999966
ENSMUSG00000027605	47.0523	-0.00318505	0.209094	-0.0152326	0.987847	0.999966
ENSMUSG00000090397	11.4984	-0.0598391	0.214982	-0.278344	0.780748	0.999966
ENSMUSG00000005374	2.8032	0.109071	0.152233	0.716473	0.473699	0.999966
ENSMUSG00000040808	3.37079	0.0750382	0.147742	0.507901	0.611523	0.999966
ENSMUSG00000050229	2.1465	0.0520172	0.132114	0.393729	0.693781	0.999966
ENSMUSG00000085485	2.93581	-0.0027293	0.155203	-0.0175853	0.98597	0.999966
ENSMUSG00000039376	5.01541	-0.131528	0.183546	-0.716594	0.473625	0.999966
ENSMUSG00000009090	3.23219	-0.0810868	0.159919	-0.507049	0.61212	0.999966
ENSMUSG00000026317	1.48737	0.205528	0.111354	1.84572	0.0649332	0.999966
ENSMUSG00000090843	2.32298	-0.0096336	0.141179	-0.068237	0.945597	0.999966
ENSMUSG00000081712	3.6792	-0.0163964	0.164356	-0.099762	0.920533	0.999966
ENSMUSG00000059981	9.27003	0.258474	0.208818	1.2378	0.215792	0.999966
ENSMUSG00000097035	2.07013	0.147466	0.125473	1.17528	0.239885	0.999966
ENSMUSG00000031770	7.26284	0.0348613	0.20163	0.172897	0.862732	0.999966
ENSMUSG00000038418	6.84502	0.0325099	0.194795	0.166893	0.867454	0.999966
ENSMUSG00000028634	2.13294	-0.144429	0.13472	-1.07206	0.283692	0.999966
ENSMUSG00000030054	3.23706	-0.0789712	0.156092	-0.505929	0.612906	0.999966
ENSMUSG00000062234	1.52484	-0.105549	0.113559	-0.929465	0.352648	0.999966
ENSMUSG00000049598	4.65827	-0.0418164	0.176725	-0.236618	0.812953	0.999966
ENSMUSG00000103103	2.00876	0.028354	0.132044	0.214732	0.829976	0.999966
ENSMUSG00000007338	56.6	0.189788	0.199904	0.949394	0.34242	0.999966
ENSMUSG00000040565	10.5507	0.0266419	0.215884	0.123408	0.901784	0.999966
ENSMUSG00000031445	17.7887	-0.420069	0.224269	-1.87306	0.0610607	0.999966
ENSMUSG00000089900	98.1955	-0.0032307	0.179002	-0.0180485	0.9856	0.999966
ENSMUSG00000026941	133.14	-0.00462232	0.165558	-0.0279197	0.977726	0.999966
ENSMUSG00000086196	7.49534	-0.232182	0.203185	-1.14271	0.253158	0.999966
ENSMUSG00000024729	1.28035	0.0174978	0.106703	0.163986	0.869742	0.999966
ENSMUSG00000045004	17.7552	-0.18921	0.224542	-0.842649	0.399425	0.999966
ENSMUSG00000057818	2.83573	-0.0369062	0.151985	-0.242828	0.808138	0.999966
ENSMUSG00000020235	8.10268	-0.382787	0.202762	-1.88786	0.0590448	0.999966
ENSMUSG00000035437	24.5002	-0.10002	0.223219	-0.448079	0.654096	0.999966
ENSMUSG00000025155	10.062	0.121565	0.212755	0.571387	0.567738	0.999966
ENSMUSG00000089634	3.42839	0.0771641	0.160451	0.480919	0.630574	0.999966
ENSMUSG00000031722	1.52299	0.0424584	0.115061	0.369009	0.712121	0.999966
ENSMUSG00000082766	14.3154	0.0712127	0.22166	0.32127	0.748006	0.999966
ENSMUSG00000005089	0.785178	-0.00932607	0.0877274	-0.106307	0.915338	0.999966
ENSMUSG00000036046	10.7705	-0.0873008	0.216174	-0.403845	0.686327	0.999966
ENSMUSG00000026966	2.35605	0.0824262	0.134229	0.614072	0.539168	0.999966
ENSMUSG00000029671	1.86303	-0.0576373	0.126074	-0.457169	0.64755	0.999966
ENSMUSG00000022556	11.7985	0.113017	0.218308	0.517694	0.604672	0.999966
ENSMUSG00000092443	2.37373	-0.0380169	0.139046	-0.273413	0.784536	0.999966
ENSMUSG00000044860	1.33481	0.0260965	0.106849	0.244236	0.807048	0.999966
ENSMUSG00000030494	8.47077	0.0255732	0.203887	0.125428	0.900185	0.999966
ENSMUSG00000031595	6.78523	0.0107168	0.197496	0.0542635	0.956725	0.999966
ENSMUSG00000038538	20.6223	0.081203	0.22479	0.361239	0.717921	0.999966
ENSMUSG00000029003	23.0585	-0.0119432	0.22425	-0.0532583	0.957526	0.999966
ENSMUSG00000043154	111.526	0.0318923	0.169623	0.188019	0.850862	0.999966
ENSMUSG00000025467	17.6531	-0.0415626	0.223982	-0.185562	0.852788	0.999966
ENSMUSG00000102912	148.846	-0.0612985	0.16424	-0.373225	0.708981	0.999966
ENSMUSG00000052033	6.80239	-0.434748	0.193451	-2.24733	0.0246189	0.999966
ENSMUSG00000090861	48.9487	-0.152951	0.2113	-0.723855	0.469155	0.999966
ENSMUSG00000104403	1.16289	0.0355796	0.102797	0.346114	0.729257	0.999966
ENSMUSG00000029798	1.54759	-0.0720555	0.120041	-0.600259	0.548333	0.999966
ENSMUSG00000097690	4.17037	0.0868444	0.173658	0.500087	0.617013	0.999966
ENSMUSG00000064811	24.1984	0.0635872	0.224384	0.283385	0.776882	0.999966
ENSMUSG00000038141	5.85845	-0.037001	0.192253	-0.19246	0.847382	0.999966
ENSMUSG00000035910	1.28879	0.0199107	0.109287	0.182187	0.855436	0.999966
ENSMUSG00000015750	3.66371	-0.0936839	0.166285	-0.563393	0.573167	0.999966
ENSMUSG00000109647	22.3963	0.297654	0.224675	1.32482	0.185231	0.999966
ENSMUSG00000105543	0.675961	0.0129483	0.0820097	0.157887	0.874546	0.999966
ENSMUSG00000009378	87.0795	-0.0667563	0.182625	-0.365537	0.71471	0.999966
ENSMUSG00000081782	10.5615	0.108966	0.214967	0.506897	0.612227	0.999966
ENSMUSG00000021250	3.10341	-0.131506	0.156407	-0.840791	0.400465	0.999966
ENSMUSG00000073236	16.8959	-0.0204162	0.223678	-0.091275	0.927274	0.999966
ENSMUSG00000093502	5.07331	-0.0662784	0.177917	-0.372524	0.709503	0.999966
ENSMUSG00000046694	1.2273	-0.0750082	0.109146	-0.687229	0.491938	0.999966
ENSMUSG00000002052	25.4648	0.0683357	0.223917	0.305183	0.760227	0.999966
ENSMUSG00000090394	1.72151	-0.0674849	0.117236	-0.575632	0.564864	0.999966
ENSMUSG00000106194	3.65964	-0.00112185	0.155877	-0.00719701	0.994258	0.999966
ENSMUSG00000028886	4.24409	0.166265	0.174735	0.951525	0.341338	0.999966
ENSMUSG00000098396	6.482	-0.102961	0.195116	-0.52769	0.597715	0.999966
ENSMUSG00000084845	3.62171	-0.0955991	0.165339	-0.5782	0.563129	0.999966
ENSMUSG00000043487	6.07571	0.176135	0.191929	0.917712	0.35877	0.999966
ENSMUSG00000029544	1.29873	-0.0255281	0.105396	-0.242212	0.808616	0.999966
ENSMUSG00000026447	0.966191	-0.0315432	0.0951782	-0.331412	0.740333	0.999966
ENSMUSG00000061360	0.976932	0.0192342	0.0994242	0.193456	0.846602	0.999966
ENSMUSG00000038011	43.7924	0.00459087	0.213059	0.0215474	0.982809	0.999966
ENSMUSG00000084803	15.7652	0.043474	0.221384	0.196374	0.844318	0.999966
ENSMUSG00000031700	3.95634	0.00701301	0.168547	0.0416087	0.966811	0.999966
ENSMUSG00000028862	15.0417	-0.0503395	0.222514	-0.226231	0.821022	0.999966
ENSMUSG00000021263	100.052	-0.0507176	0.180344	-0.281226	0.778537	0.999966
ENSMUSG00000086016	81.249	0.0281076	0.183738	0.152976	0.878417	0.999966
ENSMUSG00000086289	104.827	-0.0971774	0.177028	-0.548938	0.583048	0.999966
ENSMUSG00000045799	1.30167	0.0170639	0.112082	0.152245	0.878994	0.999966
ENSMUSG00000091419	2.09331	0.0714356	0.130896	0.545743	0.585242	0.999966
ENSMUSG00000066357	114.853	0.151922	0.174023	0.872998	0.382664	0.999966
ENSMUSG00000097870	3.03911	0.0924997	0.156252	0.59199	0.553857	0.999966
ENSMUSG00000013593	11.2881	-0.114744	0.217382	-0.527843	0.597608	0.999966
ENSMUSG00000001120	1.83012	0.00422187	0.129713	0.0325477	0.974035	0.999966
ENSMUSG00000041216	36.2389	0.208628	0.215214	0.969396	0.332348	0.999966
ENSMUSG00000086926	0.796061	-0.0133057	0.0916347	-0.145204	0.88455	0.999966
ENSMUSG00000104280	36.1812	0.127189	0.220531	0.576741	0.564114	0.999966
ENSMUSG00000085716	10.1971	-0.0068448	0.213596	-0.0320455	0.974436	0.999966
ENSMUSG00000105799	1.76277	0.00244541	0.124448	0.01965	0.984323	0.999966
ENSMUSG00000033768	3.74159	-0.0449139	0.165584	-0.271245	0.786203	0.999966
ENSMUSG00000033416	50.6863	0.203907	0.203596	1.00152	0.316573	0.999966
ENSMUSG00000098196	36.3486	0.0324935	0.215649	0.150677	0.88023	0.999966
ENSMUSG00000097443	128.209	-0.0242963	0.165581	-0.146733	0.883342	0.999966
ENSMUSG00000021477	1.42408	0.111064	0.109742	1.01205	0.311515	0.999966
ENSMUSG00000025877	4.26756	0.0493709	0.172396	0.28638	0.774587	0.999966
ENSMUSG00000028115	4.88531	-0.0472384	0.180409	-0.261841	0.793444	0.999966
ENSMUSG00000022681	483.714	-0.0424402	0.125335	-0.338614	0.7349	0.999966
ENSMUSG00000092365	1.2464	-0.0738298	0.108235	-0.682127	0.495159	0.999966
ENSMUSG00000051223	11.9736	0.173857	0.217835	0.798115	0.424803	0.999966
ENSMUSG00000087086	91.1382	-0.109908	0.178528	-0.615633	0.538137	0.999966
ENSMUSG00000037752	21.9509	-0.00257202	0.224802	-0.0114413	0.990871	0.999966
ENSMUSG00000075302	1.01345	0.0581132	0.0973536	0.596929	0.550555	0.999966
ENSMUSG00000029714	30.5876	-0.0947496	0.220511	-0.429682	0.667427	0.999966
ENSMUSG00000029036	5.56763	-0.143753	0.188793	-0.761435	0.446397	0.999966
ENSMUSG00000030401	13.9664	-0.328968	0.221304	-1.4865	0.137147	0.999966
ENSMUSG00000109735	7.97802	0.0195172	0.200542	0.0973224	0.92247	0.999966
ENSMUSG00000050708	3.99683	-0.129764	0.170905	-0.759277	0.447687	0.999966
ENSMUSG00000085407	1.50122	0.0515982	0.11645	0.443095	0.657697	0.999966
ENSMUSG00000024268	9.61065	-0.160356	0.211259	-0.759049	0.447824	0.999966
ENSMUSG00000008683	1.43179	-5.8264e-05	0.118448	-0.000491896	0.999608	0.999966
ENSMUSG00000007097	1.56337	0.140257	0.119244	1.17622	0.239507	0.999966
ENSMUSG00000026307	8.1535	-0.166745	0.207134	-0.80501	0.420814	0.999966
ENSMUSG00000031633	2.7757	0.0190473	0.153682	0.12394	0.901363	0.999966
ENSMUSG00000084419	2.8529	-0.130901	0.151972	-0.861347	0.389047	0.999966
ENSMUSG00000097141	15.2522	-0.0119268	0.222923	-0.0535019	0.957332	0.999966
ENSMUSG00000031988	11.1848	0.00330208	0.217626	0.0151732	0.987894	0.999966
ENSMUSG00000024383	4.31287	0.022584	0.174033	0.129769	0.896749	0.999966
ENSMUSG00000025034	14.3935	-0.0648102	0.221102	-0.293124	0.769428	0.999966
ENSMUSG00000039515	0.783316	-0.0583768	0.0880421	-0.663055	0.507295	0.999966
ENSMUSG00000109584	7.37076	-0.0658443	0.201906	-0.326113	0.744339	0.999966
ENSMUSG00000022257	1.9088	0.143922	0.12895	1.11611	0.264376	0.999966
ENSMUSG00000109054	2.80822	-0.107762	0.144128	-0.747684	0.454651	0.999966
ENSMUSG00000045319	1.19951	-0.0656984	0.10385	-0.632629	0.526976	0.999966
ENSMUSG00000036256	9.44371	-0.158609	0.210701	-0.752769	0.451589	0.999966
ENSMUSG00000086288	217.995	0.155043	0.144173	1.0754	0.282196	0.999966
ENSMUSG00000043964	2.87662	-0.0450056	0.154421	-0.291447	0.770709	0.999966
ENSMUSG00000102254	37.2069	0.125269	0.215219	0.582054	0.56053	0.999966
ENSMUSG00000031022	0.796061	-0.0133057	0.0916347	-0.145204	0.88455	0.999966
ENSMUSG00000106894	95.5679	-0.130734	0.181309	-0.72106	0.470873	0.999966
ENSMUSG00000032788	1.86752	-0.154275	0.128682	-1.19889	0.230572	0.999966
ENSMUSG00000027834	1.00479	0.0656792	0.100251	0.655145	0.512374	0.999966
ENSMUSG00000082457	10.1037	-0.0646653	0.206913	-0.312524	0.754643	0.999966
ENSMUSG00000033940	1.74728	-0.0855	0.125067	-0.683633	0.494207	0.999966
ENSMUSG00000108423	1.82324	0.00797651	0.119461	0.0667706	0.946764	0.999966
ENSMUSG00000055633	0.882608	0.0388368	0.0881462	0.440595	0.659506	0.999966
ENSMUSG00000054728	3.89653	-0.168294	0.169866	-0.990744	0.321811	0.999966
ENSMUSG00000002396	503.252	-0.118358	0.126324	-0.936941	0.348789	0.999966
ENSMUSG00000045826	10.2452	-0.0300189	0.214204	-0.140141	0.888548	0.999966
ENSMUSG00000089842	149.72	-0.0837004	0.180601	-0.463454	0.643039	0.999966
ENSMUSG00000028955	11.3553	0.0657714	0.21734	0.30262	0.762179	0.999966
ENSMUSG00000098975	8.79615	-0.213631	0.19142	-1.11603	0.264408	0.999966
ENSMUSG00000030636	2.44866	-0.0320812	0.142971	-0.224389	0.822455	0.999966
ENSMUSG00000031808	2.77118	-0.0242849	0.150213	-0.16167	0.871566	0.999966
ENSMUSG00000010025	1.17105	-0.000318044	0.101494	-0.00313362	0.9975	0.999966
ENSMUSG00000089670	1.71022	0.0237092	0.113753	0.208427	0.834896	0.999966
ENSMUSG00000029205	3.25383	0.0912396	0.160744	0.56761	0.5703	0.999966
ENSMUSG00000033701	1.44847	0.00332736	0.11355	0.029303	0.976623	0.999966
ENSMUSG00000029064	2.39346	-0.0595918	0.136695	-0.435948	0.662875	0.999966
ENSMUSG00000104837	2.02425	0.177414	0.123643	1.43489	0.15132	0.999966
ENSMUSG00000035835	419.596	-0.0356966	0.129955	-0.274685	0.783558	0.999966
ENSMUSG00000024969	1.95059	0.0643457	0.12723	0.505743	0.613037	0.999966
ENSMUSG00000001134	1.67793	-0.0914795	0.124426	-0.735211	0.462211	0.999966
ENSMUSG00000096257	11.9559	-0.199944	0.218937	-0.91325	0.361111	0.999966
ENSMUSG00000032128	2.79238	0.0218517	0.152317	0.143461	0.885926	0.999966
ENSMUSG00000034493	84.548	-0.0491108	0.184243	-0.266554	0.789812	0.999966
ENSMUSG00000026491	1.25249	-0.0219251	0.10599	-0.20686	0.836119	0.999966
ENSMUSG00000037321	4.25098	-0.0787356	0.174106	-0.452227	0.651106	0.999966
ENSMUSG00000096607	1.02125	0.0638399	0.0968001	0.659502	0.509573	0.999966
ENSMUSG00000058794	8.46877	0.0304663	0.207336	0.146942	0.883178	0.999966
ENSMUSG00000041733	5.8847	0.0405193	0.186339	0.21745	0.827858	0.999966
ENSMUSG00000022208	4.56883	-0.197945	0.177737	-1.1137	0.265408	0.999966
ENSMUSG00000003269	8.71025	-0.334264	0.205427	-1.62717	0.103701	0.999966
ENSMUSG00000021185	5.11949	-0.0954366	0.184272	-0.517911	0.604521	0.999966
ENSMUSG00000070074	0.98982	0.0176018	0.102562	0.171621	0.863735	0.999966
ENSMUSG00000038970	5.14433	-0.135073	0.184597	-0.731722	0.464338	0.999966
ENSMUSG00000100954	135.479	-0.146913	0.162382	-0.904733	0.365607	0.999966
ENSMUSG00000041530	10.0428	-0.079988	0.209256	-0.38225	0.702276	0.999966
ENSMUSG00000029648	4.48305	0.0472948	0.175646	0.269262	0.787728	0.999966
ENSMUSG00000024608	4.52604	0.207639	0.177874	1.16734	0.243073	0.999966
ENSMUSG00000025228	2.91677	0.0431009	0.148026	0.291172	0.77092	0.999966
ENSMUSG00000098635	4.54003	-0.0474338	0.173781	-0.272953	0.78489	0.999966
ENSMUSG00000040848	1.03042	0.106828	0.0977992	1.09232	0.274693	0.999966
ENSMUSG00000097734	22.4745	0.168627	0.224231	0.752021	0.452038	0.999966
ENSMUSG00000019899	1.36622	-0.136582	0.110649	-1.23437	0.217064	0.999966
ENSMUSG00000032898	2.31172	-0.171607	0.14268	-1.20274	0.229077	0.999966
ENSMUSG00000102851	0.761769	-0.0501528	0.0820276	-0.611414	0.540926	0.999966
ENSMUSG00000020435	7.43326	-0.062861	0.200383	-0.313705	0.753745	0.999966
ENSMUSG00000063087	49.1201	-0.0464002	0.204723	-0.226649	0.820696	0.999966
ENSMUSG00000045767	1.21218	-0.0651432	0.104949	-0.620715	0.534787	0.999966
ENSMUSG00000071719	1.30576	0.0690474	0.111603	0.618687	0.536123	0.999966
ENSMUSG00000023923	4.92851	-0.248981	0.181368	-1.37279	0.169817	0.999966
ENSMUSG00000023764	41.9172	0.05992	0.21116	0.283766	0.77659	0.999966
ENSMUSG00000034544	0.949954	-0.029457	0.0936508	-0.314541	0.75311	0.999966
ENSMUSG00000015405	2.25742	-0.0101546	0.139595	-0.0727437	0.94201	0.999966
ENSMUSG00000028280	1.33295	-0.0272895	0.102852	-0.265329	0.790756	0.999966
ENSMUSG00000097457	247.456	0.179495	0.136628	1.31374	0.188933	0.999966
ENSMUSG00000081451	24.165	0.129067	0.224553	0.574774	0.565444	0.999966
ENSMUSG00000018362	0.808949	-0.0120937	0.0880426	-0.137362	0.890744	0.999966
ENSMUSG00000020700	23.8402	-0.0185066	0.224401	-0.0824714	0.934272	0.999966
ENSMUSG00000084822	1.80877	0.0105606	0.125897	0.0838824	0.93315	0.999966
ENSMUSG00000041559	6.34074	-0.231529	0.193079	-1.19914	0.230473	0.999966
ENSMUSG00000102384	1.7183	-0.121352	0.119917	-1.01197	0.311554	0.999966
ENSMUSG00000101144	122.016	0.106416	0.168411	0.631881	0.527465	0.999966
ENSMUSG00000035596	5.359	-0.0446608	0.18089	-0.246895	0.80499	0.999966
ENSMUSG00000025616	36.7214	0.0466788	0.214912	0.2172	0.828053	0.999966
ENSMUSG00000112459	15.9255	-0.100706	0.22311	-0.451372	0.651721	0.999966
ENSMUSG00000031557	7.53019	-0.125707	0.197085	-0.637832	0.523583	0.999966
ENSMUSG00000111987	18.2734	-0.0770402	0.224631	-0.342964	0.731626	0.999966
ENSMUSG00000021589	3.9312	-0.050236	0.17065	-0.29438	0.768468	0.999966
ENSMUSG00000105339	270.544	0.14839	0.132789	1.11749	0.263786	0.999966
ENSMUSG00000085037	7.25792	-0.0547171	0.199005	-0.274954	0.783352	0.999966
ENSMUSG00000017707	5.57291	-0.0484539	0.188048	-0.257668	0.796663	0.999966
ENSMUSG00000070923	4.50498	0.126794	0.179118	0.707879	0.47902	0.999966
ENSMUSG00000028680	1.31456	0.0143467	0.107006	0.134073	0.893345	0.999966
ENSMUSG00000036840	13.422	0.066816	0.221141	0.302142	0.762544	0.999966
ENSMUSG00000109946	3.43298	0.0252814	0.164395	0.153784	0.87778	0.999966
ENSMUSG00000083043	7.84256	0.00366515	0.200095	0.018317	0.985386	0.999966
ENSMUSG00000030754	1.72314	0.149667	0.118282	1.26534	0.205749	0.999966
ENSMUSG00000026781	4.54847	0.0250336	0.179859	0.139185	0.889304	0.999966
ENSMUSG00000097697	1.24818	-0.0622532	0.102827	-0.605417	0.544902	0.999966
ENSMUSG00000028060	2.0201	0.168759	0.132423	1.27439	0.202524	0.999966
ENSMUSG00000084047	3.53807	0.119311	0.165295	0.721809	0.470412	0.999966
ENSMUSG00000034101	4.7901	-0.090664	0.180641	-0.501902	0.615736	0.999966
ENSMUSG00000028410	154.491	0.198837	0.157108	1.2656	0.205655	0.999966
ENSMUSG00000033327	1.90096	-0.105177	0.125631	-0.837195	0.402483	0.999966
ENSMUSG00000084993	0.793837	-0.01127	0.0882685	-0.127679	0.898403	0.999966
ENSMUSG00000073664	1.06066	-0.0962872	0.100272	-0.960262	0.336923	0.999966
ENSMUSG00000014226	22.1763	0.0722385	0.224728	0.321448	0.747871	0.999966
ENSMUSG00000025921	1.01716	0.0188585	0.0997318	0.189092	0.850021	0.999966
ENSMUSG00000038776	1.26738	-0.0261374	0.112792	-0.231732	0.816746	0.999966
ENSMUSG00000037236	6.51918	-0.185307	0.191897	-0.965658	0.334215	0.999966
ENSMUSG00000103622	4.36434	-0.127095	0.171947	-0.739156	0.459812	0.999966
ENSMUSG00000032959	16.3209	-0.0268953	0.223602	-0.120282	0.904259	0.999966
ENSMUSG00000024201	2.39472	0.0857891	0.141767	0.605141	0.545085	0.999966
ENSMUSG00000056687	102.376	-0.176001	0.179242	-0.981914	0.326142	0.999966
ENSMUSG00000022861	10.6223	0.0313049	0.215809	0.145058	0.884665	0.999966
ENSMUSG00000109015	1.95059	0.150063	0.130136	1.15313	0.248858	0.999966
ENSMUSG00000079442	2.35862	-0.0396449	0.141296	-0.280581	0.779032	0.999966
ENSMUSG00000069601	3.75936	-0.00997187	0.161642	-0.0616911	0.950809	0.999966
ENSMUSG00000085361	12.2895	0.144967	0.216001	0.671138	0.502132	0.999966
ENSMUSG00000093192	8.95829	-0.0330823	0.207052	-0.159777	0.873056	0.999966
ENSMUSG00000097221	191.243	-0.0858943	0.152959	-0.56155	0.574423	0.999966
ENSMUSG00000028953	1.41304	-0.0500504	0.114497	-0.437132	0.662015	0.999966
ENSMUSG00000042225	15.3783	0.122068	0.222922	0.547579	0.583981	0.999966
ENSMUSG00000051452	1.62607	0.141958	0.11952	1.18774	0.234938	0.999966
ENSMUSG00000089767	8.46675	0.0190006	0.205394	0.0925081	0.926294	0.999966
ENSMUSG00000022479	1.90866	0.197352	0.130082	1.51714	0.129231	0.999966
ENSMUSG00000072893	34.2987	-0.128139	0.217884	-0.588105	0.556462	0.999966
ENSMUSG00000041235	3.45419	0.0716272	0.163647	0.437693	0.661609	0.999966
ENSMUSG00000048076	21.3632	-0.0302816	0.224776	-0.134719	0.892834	0.999966
ENSMUSG00000038582	11.8903	-0.145807	0.218646	-0.666861	0.504861	0.999966
ENSMUSG00000020664	1.34005	0.0978427	0.105474	0.927643	0.353593	0.999966
ENSMUSG00000040511	1.07585	-0.0497325	0.099073	-0.501979	0.615682	0.999966
ENSMUSG00000098825	28.2189	0.202591	0.220956	0.916886	0.359202	0.999966
ENSMUSG00000068882	18.1461	0.0970033	0.22476	0.431587	0.666042	0.999966
ENSMUSG00000018750	3.21976	0.11488	0.157308	0.73029	0.465213	0.999966
ENSMUSG00000028291	9.33069	0.243456	0.207382	1.17395	0.240415	0.999966
ENSMUSG00000022160	143.658	-0.110847	0.159499	-0.694971	0.487073	0.999966
ENSMUSG00000029998	0.934622	-0.0295437	0.0946498	-0.312137	0.754936	0.999966
ENSMUSG00000110754	27.2909	0.147261	0.221541	0.664713	0.506234	0.999966
ENSMUSG00000097997	20.329	0.0555035	0.224828	0.24687	0.805009	0.999966
ENSMUSG00000041205	9.61898	-0.0281494	0.209564	-0.134324	0.893147	0.999966
ENSMUSG00000043421	1.58376	0.0893527	0.112805	0.792101	0.428302	0.999966
ENSMUSG00000026824	1.25664	-0.0711277	0.106473	-0.668037	0.50411	0.999966
ENSMUSG00000026073	22.0049	0.324264	0.224579	1.44387	0.148774	0.999966
ENSMUSG00000108115	5.1971	0.0317116	0.186707	0.169847	0.86513	0.999966
ENSMUSG00000099313	2.92087	0.0779227	0.147138	0.529588	0.596397	0.999966
ENSMUSG00000026510	0.896981	-0.0714037	0.0889544	-0.8027	0.422148	0.999966
ENSMUSG00000018500	11.46	0.258959	0.217142	1.19258	0.233035	0.999966
ENSMUSG00000097231	142.288	0.00881492	0.161788	0.0544843	0.956549	0.999966
ENSMUSG00000097121	142.058	0.132203	0.171486	0.770926	0.440751	0.999966
ENSMUSG00000027398	1.14135	0.0448733	0.106094	0.422958	0.672326	0.999966
ENSMUSG00000092539	2.27083	0.0320109	0.133628	0.239552	0.810677	0.999966
ENSMUSG00000058275	5.71129	0.0153294	0.190569	0.0804402	0.935887	0.999966
ENSMUSG00000024210	0.484208	-0.0138044	0.068807	-0.200625	0.840992	0.999966
ENSMUSG00000097546	382.384	0.157358	0.122182	1.2879	0.197779	0.999966
ENSMUSG00000081059	1.61776	0.0178492	0.120927	0.147603	0.882656	0.999966
ENSMUSG00000031353	16.1592	-0.0195043	0.222612	-0.0876158	0.930182	0.999966
ENSMUSG00000057948	13.6504	-0.109668	0.12379	-0.885916	0.375663	0.999966
ENSMUSG00000045427	1.44839	-0.0451585	0.115469	-0.391089	0.695731	0.999966
ENSMUSG00000082095	0.933136	0.00874376	0.0934173	0.093599	0.925428	0.999966
ENSMUSG00000097713	1.29737	-0.0269223	0.105371	-0.255499	0.798338	0.999966
ENSMUSG00000043415	1.4509	0.000709599	0.115209	0.00615924	0.995086	0.999966
ENSMUSG00000030200	1.38963	-0.0983555	0.115599	-0.850831	0.394863	0.999966
ENSMUSG00000070305	0.655057	0.008366	0.0771269	0.108471	0.913622	0.999966
ENSMUSG00000085333	62.9256	-0.0797533	0.195835	-0.407247	0.683827	0.999966
ENSMUSG00000038244	2.06136	-0.0843791	0.137023	-0.615802	0.538025	0.999966
ENSMUSG00000015016	1.1666	-0.00315502	0.105446	-0.0299206	0.97613	0.999966
ENSMUSG00000021198	5.47243	0.00197663	0.188028	0.0105125	0.991612	0.999966
ENSMUSG00000009114	8.2044	-0.0640202	0.207107	-0.309117	0.757232	0.999966
ENSMUSG00000030321	1.98	-0.00886635	0.130063	-0.0681699	0.94565	0.999966
ENSMUSG00000026319	1.54959	-0.0676036	0.118814	-0.568986	0.569366	0.999966
ENSMUSG00000029178	1.11214	-0.00944923	0.104221	-0.0906653	0.927759	0.999966
ENSMUSG00000053460	22.5787	-0.1155	0.224303	-0.514929	0.606603	0.999966
ENSMUSG00000030555	2.71459	0.0815935	0.141733	0.575683	0.56483	0.999966
ENSMUSG00000109265	11.8441	-0.19612	0.217765	-0.900603	0.367799	0.999966
ENSMUSG00000041798	1.84235	0.00738927	0.125024	0.0591029	0.95287	0.999966
ENSMUSG00000041594	31.3935	0.023076	0.219986	0.104897	0.916457	0.999966
ENSMUSG00000025239	3.89542	0.0134635	0.169959	0.0792164	0.936861	0.999966
ENSMUSG00000107355	17.8953	0.237122	0.224178	1.05774	0.290175	0.999966
ENSMUSG00000108416	4.16511	-0.127123	0.168925	-0.752538	0.451728	0.999966
ENSMUSG00000020075	1.37459	-0.0447033	0.111673	-0.400305	0.688932	0.999966
ENSMUSG00000036537	5.59185	0.0323478	0.18841	0.171688	0.863683	0.999966
ENSMUSG00000024393	5.48985	0.0329944	0.188463	0.175071	0.861024	0.999966
ENSMUSG00000065874	4.26175	0.0128131	0.171969	0.0745081	0.940606	0.999966
ENSMUSG00000009418	12.7842	-0.259618	0.220148	-1.17929	0.238283	0.999966
ENSMUSG00000031803	3.94007	-0.173706	0.169589	-1.02428	0.305704	0.999966
ENSMUSG00000038807	6.58434	-0.120472	0.197717	-0.609314	0.542317	0.999966
ENSMUSG00000027805	11.1936	-0.0900066	0.216265	-0.416187	0.677273	0.999966
ENSMUSG00000108777	2.96775	0.085376	0.15591	0.547597	0.583969	0.999966
ENSMUSG00000104168	0.755976	-0.0605418	0.0869058	-0.696636	0.48603	0.999966
ENSMUSG00000046798	0.811031	0.0334713	0.088813	0.376874	0.706267	0.999966
ENSMUSG00000089694	2.70503	-0.107437	0.14392	-0.746507	0.455361	0.999966
ENSMUSG00000097700	11.0675	-0.191021	0.214298	-0.891381	0.372725	0.999966
ENSMUSG00000100199	17.5645	0.0726167	0.224363	0.323657	0.746198	0.999966
ENSMUSG00000081353	8.00952	-0.077087	0.199404	-0.386586	0.699063	0.999966
ENSMUSG00000032172	28.7454	-0.191717	0.220526	-0.86936	0.38465	0.999966
ENSMUSG00000022089	2.98806	-0.0646081	0.15446	-0.418283	0.67574	0.999966
ENSMUSG00000040183	14.1903	-0.135603	0.222514	-0.609411	0.542252	0.999966
ENSMUSG00000109168	298.269	0.183869	0.13309	1.38154	0.167114	0.999966
ENSMUSG00000000826	2.93034	-0.153301	0.15551	-0.985794	0.324234	0.999966
ENSMUSG00000087480	4.03486	0.0596986	0.167028	0.357417	0.72078	0.999966
ENSMUSG00000086043	36.9457	0.0303145	0.215295	0.140804	0.888024	0.999966
ENSMUSG00000029314	4.18409	0.0384302	0.170479	0.225425	0.821648	0.999966
ENSMUSG00000024151	1.99536	-0.0715884	0.131516	-0.544334	0.586212	0.999966
ENSMUSG00000040118	3.60275	0.0598648	0.163736	0.365617	0.714651	0.999966
ENSMUSG00000110976	2.86411	0.109618	0.153595	0.713683	0.475423	0.999966
ENSMUSG00000020831	1.39379	0.0607896	0.106858	0.568881	0.569437	0.999966
ENSMUSG00000003573	131.076	0.187593	0.162149	1.15692	0.247307	0.999966
ENSMUSG00000054459	0.633652	-0.0383439	0.0800794	-0.478824	0.632064	0.999966
ENSMUSG00000007944	48.3893	0.0445671	0.207769	0.214503	0.830155	0.999966
ENSMUSG00000103136	0.922693	0.0831821	0.0890126	0.934498	0.350047	0.999966
ENSMUSG00000097472	271.682	-0.0460408	0.138809	-0.331684	0.740128	0.999966
ENSMUSG00000081242	6.7063	0.063138	0.197275	0.320051	0.748929	0.999966
ENSMUSG00000056124	5.8214	0.161628	0.189489	0.852971	0.393676	0.999966
ENSMUSG00000041238	3.10713	0.206014	0.1515	1.35983	0.173885	0.999966
ENSMUSG00000103293	8.74945	-0.155844	0.208161	-0.74867	0.454056	0.999966
ENSMUSG00000082107	3.70439	-0.0840874	0.16608	-0.506306	0.612642	0.999966
ENSMUSG00000048865	2.24297	-0.0117545	0.139366	-0.0843424	0.932784	0.999966
ENSMUSG00000110317	4.15282	0.0776915	0.173793	0.447035	0.65485	0.999966
ENSMUSG00000002102	39.4453	-3.53567e-05	0.21456	-0.000164787	0.999869	0.999966
ENSMUSG00000085418	12.1617	-0.266554	0.216295	-1.23236	0.217813	0.999966
ENSMUSG00000042406	6.30702	0.0235823	0.196247	0.120167	0.904351	0.999966
ENSMUSG00000035757	86.6574	0.0203563	0.182163	0.111747	0.911024	0.999966
ENSMUSG00000046768	1.13097	-0.0465135	0.101242	-0.45943	0.645925	0.999966
ENSMUSG00000035085	2.09922	-0.0327322	0.136416	-0.239944	0.810374	0.999966
ENSMUSG00000064202	24.7284	0.0795188	0.223553	0.355704	0.722062	0.999966
ENSMUSG00000105620	45.8571	0.101136	0.213585	0.473515	0.635846	0.999966
ENSMUSG00000030276	16.7618	0.145269	0.223119	0.651081	0.514994	0.999966
ENSMUSG00000105710	144.895	0.22253	0.156539	1.42156	0.155154	0.999966
ENSMUSG00000032309	1.11585	-0.0531011	0.10499	-0.505774	0.613015	0.999966
ENSMUSG00000087458	64.4391	-0.19772	0.195655	-1.01055	0.31223	0.999966
ENSMUSG00000074403	1.96741	0.0319195	0.132345	0.241184	0.809413	0.999966
ENSMUSG00000029622	139.695	-0.0625192	0.166364	-0.375797	0.707068	0.999966
ENSMUSG00000086773	36.0338	0.165026	0.215718	0.765005	0.444269	0.999966
ENSMUSG00000097258	170.833	0.188806	0.15634	1.20766	0.227177	0.999966
ENSMUSG00000042901	106.749	-0.0389047	0.176604	-0.220294	0.825642	0.999966
ENSMUSG00000097020	50.8208	-0.0989678	0.204113	-0.484867	0.62777	0.999966
ENSMUSG00000064764	4.41837	0.0366307	0.169992	0.215485	0.829389	0.999966
ENSMUSG00000074357	3.64296	-0.136396	0.161611	-0.843976	0.398683	0.999966
ENSMUSG00000067825	1.25071	-0.0283552	0.109861	-0.258101	0.796329	0.999966
ENSMUSG00000034041	3.38253	0.0861787	0.160307	0.537586	0.590863	0.999966
ENSMUSG00000039242	122.435	0.0749	0.169531	0.441806	0.658629	0.999966
ENSMUSG00000072844	17.5377	0.433229	0.220101	1.96832	0.049031	0.999966
ENSMUSG00000029708	22.5557	0.0168035	0.224359	0.0748955	0.940298	0.999966
ENSMUSG00000049420	6.56398	0.141075	0.190591	0.740195	0.459182	0.999966
ENSMUSG00000026571	5.75969	0.0934765	0.190742	0.490067	0.624086	0.999966
ENSMUSG00000031709	10.481	-0.126675	0.214504	-0.590548	0.554823	0.999966
ENSMUSG00000093758	11.5711	0.209957	0.217667	0.964582	0.334754	0.999966
ENSMUSG00000086575	3.15612	0.0699389	0.154294	0.453283	0.650345	0.999966
ENSMUSG00000032193	5.68285	-0.152752	0.188029	-0.812386	0.41657	0.999966
ENSMUSG00000110698	76.3053	-0.103079	0.187471	-0.549837	0.582431	0.999966
ENSMUSG00000026779	33.2927	0.1258	0.2192	0.573905	0.566032	0.999966
ENSMUSG00000093429	8.04652	0.0128664	0.204815	0.0628196	0.94991	0.999966
ENSMUSG00000043850	1.21936	0.0377619	0.0976033	0.386891	0.698837	0.999966
ENSMUSG00000013033	34.2189	-0.0466189	0.220256	-0.211658	0.832374	0.999966
ENSMUSG00000045414	2.5841	0.154404	0.14359	1.07531	0.282236	0.999966
ENSMUSG00000112138	5.98064	-0.132062	0.190907	-0.69176	0.489088	0.999966
ENSMUSG00000028461	15127.1	-0.18226	0.105947	-1.7203	0.0853781	0.999966
ENSMUSG00000056579	53.8699	-0.0243967	0.201227	-0.12124	0.903501	0.999966
ENSMUSG00000089968	15.2103	-0.0555475	0.222369	-0.249798	0.802743	0.999966
ENSMUSG00000056008	1.74	-0.0410098	0.116833	-0.351012	0.725579	0.999966
ENSMUSG00000065353	1.00427	0.0202049	0.0962848	0.209845	0.833788	0.999966
ENSMUSG00000104574	11.3931	-0.220916	0.21756	-1.01543	0.309903	0.999966
ENSMUSG00000097022	2.51971	-0.132372	0.142223	-0.930738	0.351989	0.999966
ENSMUSG00000032363	15.5475	0.144926	0.223186	0.649352	0.516111	0.999966
ENSMUSG00000034175	82.7989	-0.0130839	0.19091	-0.0685342	0.94536	0.999966
ENSMUSG00000082393	0.891124	0.088001	0.0922145	0.954308	0.339928	0.999966
ENSMUSG00000012422	4.92241	-0.173371	0.179147	-0.967758	0.333165	0.999966
ENSMUSG00000036362	7.47646	0.195661	0.201991	0.968662	0.332714	0.999966
ENSMUSG00000022324	20.3557	0.0738383	0.224835	0.328411	0.742601	0.999966
ENSMUSG00000030283	2.44286	-0.0310429	0.138647	-0.2239	0.822835	0.999966
ENSMUSG00000053560	3.12017	-0.0807399	0.157525	-0.512553	0.608264	0.999966
ENSMUSG00000029135	9.78001	-0.0834582	0.211631	-0.394357	0.693318	0.999966
ENSMUSG00000097288	3.29963	0.0953376	0.156317	0.6099	0.541928	0.999966
ENSMUSG00000052812	1.10992	-0.0100672	0.104999	-0.0958787	0.923617	0.999966
ENSMUSG00000061979	10.1845	-0.0370765	0.214699	-0.172691	0.862895	0.999966
ENSMUSG00000082605	1.48054	0.045808	0.115318	0.397233	0.691196	0.999966
ENSMUSG00000020941	23.1365	-0.0827228	0.224248	-0.36889	0.712209	0.999966
ENSMUSG00000019659	1.89532	-0.0221151	0.130246	-0.169795	0.865171	0.999966
ENSMUSG00000041220	1.01515	0.0158933	0.0956664	0.166133	0.868052	0.999966
ENSMUSG00000028496	1.31813	0.0255317	0.112488	0.226973	0.820445	0.999966
ENSMUSG00000079017	7.39041	-0.228517	0.197451	-1.15733	0.247136	0.999966
ENSMUSG00000043398	1.42096	-0.0793369	0.108581	-0.730672	0.464979	0.999966
ENSMUSG00000025176	0.812737	-0.00771178	0.0840877	-0.0917111	0.926928	0.999966
ENSMUSG00000086816	355.323	0.0283568	0.131237	0.216073	0.828931	0.999966
ENSMUSG00000066640	1.65289	0.0300592	0.124389	0.241655	0.809048	0.999966
ENSMUSG00000110183	54.935	0.130526	0.201378	0.648162	0.51688	0.999966
ENSMUSG00000028016	1.23952	-0.0625141	0.105508	-0.592506	0.553512	0.999966
ENSMUSG00000000317	4.26247	0.0606209	0.17692	0.342647	0.731864	0.999966
ENSMUSG00000112080	6.49411	-0.0681778	0.197162	-0.345796	0.729496	0.999966
ENSMUSG00000044350	2.31401	-0.115503	0.136119	-0.84855	0.396132	0.999966
ENSMUSG00000103409	2.39576	-0.0257237	0.142032	-0.181112	0.85628	0.999966
ENSMUSG00000029363	721.264	0.0483998	0.11869	0.407783	0.683433	0.999966
ENSMUSG00000023967	21.7502	-0.261928	0.224782	-1.16525	0.243918	0.999966
ENSMUSG00000030149	1.26329	-0.0701043	0.107142	-0.654315	0.512909	0.999966
ENSMUSG00000006304	3.12913	0.0310842	0.156891	0.198126	0.842946	0.999966
ENSMUSG00000093492	1.64918	0.0743571	0.12556	0.592205	0.553713	0.999966
ENSMUSG00000087528	271.346	-0.0859806	0.134646	-0.638566	0.523106	0.999966
ENSMUSG00000031574	104.067	-0.00236609	0.172825	-0.0136906	0.989077	0.999966
ENSMUSG00000000740	17.552	0.119725	0.22441	0.533509	0.593681	0.999966
ENSMUSG00000025203	1.45542	0.041914	0.117132	0.357836	0.720466	0.999966
ENSMUSG00000045176	1.2487	-0.0309733	0.1108	-0.279542	0.779829	0.999966
ENSMUSG00000031896	12.3034	-0.216469	0.219457	-0.986387	0.323943	0.999966
ENSMUSG00000020140	7.14589	0.143068	0.198075	0.722292	0.470115	0.999966
ENSMUSG00000097334	6.12637	-0.00487578	0.190387	-0.0256099	0.979569	0.999966
ENSMUSG00000087108	13.7905	0.0423644	0.221465	0.191291	0.848297	0.999966
ENSMUSG00000031796	3.34385	-0.100372	0.162404	-0.618042	0.536548	0.999966
ENSMUSG00000097233	5.02208	-0.0630951	0.180184	-0.350171	0.72621	0.999966
ENSMUSG00000036882	1.07622	0.11303	0.0994746	1.13627	0.255845	0.999966
ENSMUSG00000029136	10.6463	-0.156305	0.214826	-0.727587	0.466866	0.999966
ENSMUSG00000030123	2.38746	-0.0737594	0.141298	-0.522014	0.60166	0.999966
ENSMUSG00000048572	5.64374	0.0768479	0.189626	0.40526	0.685287	0.999966
ENSMUSG00000109119	6.72034	0.23043	0.196655	1.17175	0.241299	0.999966
ENSMUSG00000077557	1.4409	-0.00419334	0.109673	-0.0382348	0.9695	0.999966
ENSMUSG00000102539	23.0339	0.0763579	0.224136	0.340677	0.733347	0.999966
ENSMUSG00000027959	21.7494	-0.21903	0.224583	-0.975273	0.329425	0.999966
ENSMUSG00000087780	1.14149	-0.00576298	0.10851	-0.0531104	0.957644	0.999966
ENSMUSG00000015980	2.0724	0.00387853	0.136075	0.028503	0.977261	0.999966
ENSMUSG00000042826	2.3221	-0.0747568	0.142207	-0.525691	0.599103	0.999966
ENSMUSG00000092375	0.986109	0.0545815	0.0957186	0.570229	0.568522	0.999966
ENSMUSG00000021484	4.43555	0.0788204	0.178523	0.441513	0.658841	0.999966
ENSMUSG00000070730	1.63131	-0.177922	0.120145	-1.48089	0.138635	0.999966
ENSMUSG00000037110	9.82504	0.0430878	0.205961	0.209203	0.834289	0.999966
ENSMUSG00000040822	71.9777	0.0374053	0.195411	0.191418	0.848198	0.999966
ENSMUSG00000035031	1.34044	-0.12997	0.109011	-1.19227	0.233155	0.999966
ENSMUSG00000108126	904.144	0.0870147	0.112553	0.773097	0.439465	0.999966
ENSMUSG00000087578	29.7834	-0.0777913	0.222518	-0.349595	0.726643	0.999966
ENSMUSG00000080058	5366.77	-0.0226656	0.111196	-0.203836	0.838482	0.999966
ENSMUSG00000107668	11.1367	-0.170144	0.216792	-0.784827	0.432555	0.999966
ENSMUSG00000085449	1.65754	0.0221163	0.119142	0.18563	0.852735	0.999966
ENSMUSG00000026944	2.53608	0.152123	0.144628	1.05183	0.29288	0.999966
ENSMUSG00000065683	2.53556	0.0349431	0.141729	0.246549	0.805257	0.999966
ENSMUSG00000019763	23.5027	-0.01633	0.224756	-0.0726568	0.942079	0.999966
ENSMUSG00000053110	2.3481	-0.0799948	0.140209	-0.570539	0.568312	0.999966
ENSMUSG00000020407	1.33332	0.0619906	0.10855	0.571078	0.567947	0.999966
ENSMUSG00000092494	3.52131	0.0746664	0.162725	0.45885	0.646342	0.999966
ENSMUSG00000089299	3.92373	0.240328	0.167684	1.43322	0.151796	0.999966
ENSMUSG00000026956	6.52345	-0.170329	0.191389	-0.889961	0.373487	0.999966
ENSMUSG00000027367	1.43699	-0.144203	0.110931	-1.29993	0.193624	0.999966
ENSMUSG00000033326	3.41349	-0.0552048	0.159952	-0.345134	0.729993	0.999966
ENSMUSG00000017837	25.9371	-0.113683	0.222919	-0.509972	0.610071	0.999966
ENSMUSG00000055013	8.5513	-0.0870162	0.20698	-0.420408	0.674187	0.999966
ENSMUSG00000020329	3.09728	-0.0242214	0.156305	-0.154963	0.87685	0.999966
ENSMUSG00000024571	1.30368	0.0204064	0.114432	0.178329	0.858465	0.999966
ENSMUSG00000104943	1.28079	0.0172111	0.10475	0.164306	0.86949	0.999966
ENSMUSG00000110060	312.096	-0.0689882	0.128696	-0.536054	0.591921	0.999966
ENSMUSG00000026177	6.8579	-0.150757	0.197987	-0.761451	0.446387	0.999966
ENSMUSG00000027636	162.285	0.102221	0.154225	0.662806	0.507455	0.999966
ENSMUSG00000107078	0.989962	-0.0290529	0.0960034	-0.302623	0.762177	0.999966
ENSMUSG00000005881	1.14357	0.0422292	0.105248	0.401235	0.688247	0.999966
ENSMUSG00000006456	0.674255	0.0525582	0.0781549	0.672488	0.501273	0.999966
ENSMUSG00000087129	33.5299	-0.108344	0.219234	-0.494192	0.62117	0.999966
ENSMUSG00000082926	3.17537	-0.0419154	0.160649	-0.260913	0.794159	0.999966
ENSMUSG00000020721	0.921877	-0.0781203	0.0945405	-0.826315	0.408625	0.999966
ENSMUSG00000005232	6.67451	0.118052	0.196704	0.600149	0.548407	0.999966
ENSMUSG00000097723	9.35701	0.12803	0.209326	0.61163	0.540782	0.999966
ENSMUSG00000085760	9.04424	0.164433	0.209564	0.784642	0.432663	0.999966
ENSMUSG00000034659	2.01269	-0.0812597	0.133621	-0.608137	0.543097	0.999966
ENSMUSG00000053141	3.56467	0.0158229	0.165023	0.0958828	0.923614	0.999966
ENSMUSG00000045509	1.66296	-0.137967	0.124331	-1.10967	0.267141	0.999966
ENSMUSG00000041560	1.13061	-0.00628979	0.104729	-0.0600575	0.95211	0.999966
ENSMUSG00000099098	16.6374	-0.293887	0.224192	-1.31087	0.189901	0.999966
ENSMUSG00000020085	33.7746	0.00783626	0.21819	0.0359148	0.97135	0.999966
ENSMUSG00000083473	13.1831	0.0265327	0.221541	0.119764	0.90467	0.999966
ENSMUSG00000028568	3.02622	0.0932923	0.155647	0.599383	0.548918	0.999966
ENSMUSG00000087282	22.5275	-0.162724	0.224219	-0.725736	0.468001	0.999966
ENSMUSG00000054843	3.66385	-0.138295	0.165592	-0.835154	0.403631	0.999966
ENSMUSG00000040331	1.7146	0.11492	0.120273	0.955494	0.339328	0.999966
ENSMUSG00000045045	90.219	0.0805178	0.18082	0.445293	0.656108	0.999966
ENSMUSG00000030876	4.99822	-0.166305	0.182891	-0.909311	0.363186	0.999966
ENSMUSG00000103603	0.811031	0.0334713	0.088813	0.376874	0.706267	0.999966
ENSMUSG00000031622	2.09702	-0.0357692	0.135475	-0.264028	0.791758	0.999966
ENSMUSG00000035804	60.1986	0.0174549	0.196838	0.0886767	0.929339	0.999966
ENSMUSG00000036545	1.11385	-0.0492322	0.100922	-0.487824	0.625675	0.999966
ENSMUSG00000003070	1.38105	-0.0423941	0.108247	-0.391644	0.695321	0.999966
ENSMUSG00000084139	16.1406	0.0490625	0.223244	0.21977	0.82605	0.999966
ENSMUSG00000067931	0.964186	-0.0309607	0.0985677	-0.314106	0.75344	0.999966
ENSMUSG00000026806	10.1561	-0.156931	0.213871	-0.733764	0.463092	0.999966
ENSMUSG00000020611	2.64071	0.0433197	0.149357	0.290042	0.771784	0.999966
ENSMUSG00000035578	52.9183	-0.0876514	0.204323	-0.428985	0.667934	0.999966
ENSMUSG00000106896	2.01017	-0.111077	0.126507	-0.878032	0.379926	0.999966
ENSMUSG00000059883	248.859	0.0218218	0.136361	0.160029	0.872858	0.999966
ENSMUSG00000023781	8.33	-0.112379	0.205332	-0.547302	0.584171	0.999966
ENSMUSG00000065547	9.69918	-0.120039	0.213004	-0.563554	0.573058	0.999966
ENSMUSG00000026415	1.02125	0.0638399	0.0968001	0.659502	0.509573	0.999966
ENSMUSG00000110127	2.35524	-0.0558056	0.136554	-0.408672	0.682781	0.999966
ENSMUSG00000111910	3.70223	-0.0547633	0.164767	-0.332367	0.739612	0.999966
ENSMUSG00000098082	1.14127	-0.00730617	0.104969	-0.0696034	0.944509	0.999966
ENSMUSG00000112368	1.79019	0.0474214	0.124807	0.379957	0.703978	0.999966
ENSMUSG00000108926	16.759	-0.103002	0.224123	-0.459577	0.64582	0.999966
ENSMUSG00000000959	3.00464	-0.110607	0.156573	-0.706422	0.479926	0.999966
ENSMUSG00000103527	1.1077	-0.00757425	0.101258	-0.0748012	0.940373	0.999966
ENSMUSG00000050677	4.72327	0.00608561	0.18081	0.0336575	0.97315	0.999966
ENSMUSG00000047735	1.12638	-0.00260705	0.105627	-0.0246815	0.980309	0.999966
ENSMUSG00000071454	54.1347	0.174812	0.205495	0.850687	0.394943	0.999966
ENSMUSG00000020368	16.379	-0.229854	0.224147	-1.02546	0.305145	0.999966
ENSMUSG00000100916	4.24209	-0.0015213	0.170251	-0.00893568	0.99287	0.999966
ENSMUSG00000065202	3.33149	0.00522103	0.160612	0.0325072	0.974068	0.999966
ENSMUSG00000020108	2.78867	0.0584151	0.151804	0.384806	0.700381	0.999966
ENSMUSG00000038072	12.6072	0.133841	0.220125	0.60802	0.543174	0.999966
ENSMUSG00000108985	1.9712	0.0316835	0.130068	0.243591	0.807548	0.999966
ENSMUSG00000070471	26.7645	-0.13933	0.222292	-0.626787	0.530799	0.999966
ENSMUSG00000018923	10.4011	-0.186304	0.214151	-0.869969	0.384317	0.999966
ENSMUSG00000027419	96.5775	0.0144328	0.181835	0.0793734	0.936736	0.999966
ENSMUSG00000080364	1.82641	0.047667	0.125662	0.379327	0.704445	0.999966
ENSMUSG00000036641	1.36036	0.0232595	0.111734	0.208169	0.835097	0.999966
ENSMUSG00000079038	1.12259	-0.00849936	0.0994841	-0.0854344	0.931916	0.999966
ENSMUSG00000018565	107.72	-0.138254	0.171475	-0.806259	0.420093	0.999966
ENSMUSG00000078490	28.4947	-0.382374	0.222258	-1.7204	0.085359	0.999966
ENSMUSG00000029001	6.15609	-0.0172437	0.189849	-0.0908284	0.927629	0.999966
ENSMUSG00000063623	6.75757	-0.0282852	0.199149	-0.14203	0.887056	0.999966
ENSMUSG00000027004	2.88306	-0.0494067	0.154387	-0.320018	0.748954	0.999966
ENSMUSG00000107222	23.8388	0.147166	0.224794	0.65467	0.51268	0.999966
ENSMUSG00000028902	0.59142	-0.0345055	0.0750132	-0.459993	0.645521	0.999966
ENSMUSG00000036644	7.59372	-0.0983942	0.203365	-0.48383	0.628506	0.999966
ENSMUSG00000101077	3.28717	-0.103723	0.160033	-0.648139	0.516895	0.999966
ENSMUSG00000108405	16.3934	0.0443256	0.223684	0.198162	0.842919	0.999966
ENSMUSG00000032656	1.29153	0.0530821	0.10462	0.507382	0.611887	0.999966
ENSMUSG00000019173	1.46972	-0.0470202	0.115828	-0.405948	0.684781	0.999966
ENSMUSG00000014956	20.2496	0.0422699	0.223541	0.189093	0.85002	0.999966
ENSMUSG00000085714	171.767	0.0574906	0.155381	0.369997	0.711384	0.999966
ENSMUSG00000027087	6.4069	-0.188877	0.183102	-1.03154	0.302288	0.999966
ENSMUSG00000048481	8.85445	0.0450663	0.20823	0.216425	0.828656	0.999966
ENSMUSG00000031831	36.2799	-0.0166171	0.21926	-0.075787	0.939589	0.999966
ENSMUSG00000040325	111.313	0.0125897	0.181176	0.0694891	0.9446	0.999966
ENSMUSG00000085416	1.66207	0.0722054	0.12513	0.577041	0.563912	0.999966
ENSMUSG00000104117	8.42243	0.142663	0.201546	0.707843	0.479043	0.999966
ENSMUSG00000026959	3.16543	-0.116491	0.153712	-0.757856	0.448537	0.999966
ENSMUSG00000022105	54.7508	0.0562999	0.20337	0.276835	0.781907	0.999966
ENSMUSG00000098086	3.25664	0.113342	0.155909	0.726974	0.467242	0.999966
ENSMUSG00000065468	4.48364	-0.0598405	0.178136	-0.335926	0.736926	0.999966
ENSMUSG00000089682	1.42262	-0.0330783	0.107345	-0.30815	0.757968	0.999966
ENSMUSG00000038764	17.7084	0.0463197	0.224648	0.206188	0.836644	0.999966
ENSMUSG00000039000	1.79033	0.00730292	0.124169	0.0588144	0.9531	0.999966
ENSMUSG00000038241	4.70932	0.037146	0.180845	0.205402	0.837258	0.999966
ENSMUSG00000028706	5.06046	0.0686712	0.177921	0.385964	0.699523	0.999966
ENSMUSG00000050473	17.1091	-0.041106	0.223895	-0.183595	0.854331	0.999966
ENSMUSG00000097620	205.898	0.0581688	0.148735	0.39109	0.695731	0.999966
ENSMUSG00000024011	17.2916	-0.0741981	0.22386	-0.331448	0.740306	0.999966
ENSMUSG00000005125	2.29802	0.0708664	0.135896	0.521474	0.602037	0.999966
ENSMUSG00000105349	13.7538	-0.100941	0.22167	-0.455367	0.648845	0.999966
ENSMUSG00000085589	16.9839	-0.0258884	0.224504	-0.115314	0.908197	0.999966
ENSMUSG00000021268	12.5351	-0.0404629	0.219543	-0.184305	0.853774	0.999966
ENSMUSG00000026238	16.4512	-0.0719692	0.223857	-0.321497	0.747834	0.999966
ENSMUSG00000020422	2.84134	0.0507245	0.144818	0.350264	0.726141	0.999966
ENSMUSG00000065611	1.31169	0.0224824	0.109794	0.204768	0.837753	0.999966
ENSMUSG00000070643	2.21623	0.146182	0.135959	1.07519	0.282289	0.999966
ENSMUSG00000057137	21.645	-0.0118298	0.224532	-0.0526864	0.957982	0.999966
ENSMUSG00000020315	7.40347	-0.110179	0.197977	-0.556527	0.577851	0.999966
ENSMUSG00000005566	18.5411	0.0927061	0.224827	0.412345	0.680087	0.999966
ENSMUSG00000097470	28.7004	0.0645619	0.221008	0.292124	0.770192	0.999966
ENSMUSG00000084343	2.0653	0.0151017	0.131504	0.114838	0.908573	0.999966
ENSMUSG00000103613	184.879	0.0814297	0.153829	0.529352	0.596562	0.999966
ENSMUSG00000106583	205.458	0.141019	0.15081	0.935077	0.349748	0.999966
ENSMUSG00000032244	3.69409	-0.0187761	0.166548	-0.112737	0.910239	0.999966
ENSMUSG00000021893	10.6864	0.157587	0.215567	0.731036	0.464757	0.999966
ENSMUSG00000110373	1.01515	0.0158933	0.0956664	0.166133	0.868052	0.999966
ENSMUSG00000004789	3.12135	0.0254112	0.157931	0.160901	0.872171	0.999966
ENSMUSG00000023707	4.97066	0.0108079	0.17506	0.0617384	0.950771	0.999966
ENSMUSG00000097554	534.638	0.250182	0.144132	1.73579	0.0826018	0.999966
ENSMUSG00000000384	1.72519	0.0683548	0.120297	0.568218	0.569887	0.999966
ENSMUSG00000028954	1.89584	0.0172388	0.125054	0.137851	0.890358	0.999966
ENSMUSG00000022263	4.65578	0.0414888	0.176399	0.235199	0.814054	0.999966
ENSMUSG00000062906	4.86698	0.014654	0.180771	0.0810642	0.935391	0.999966
ENSMUSG00000048489	14.68	-0.00975744	0.221079	-0.0441354	0.964796	0.999966
ENSMUSG00000046546	1.4532	0.0434386	0.114795	0.3784	0.705134	0.999966
ENSMUSG00000087178	138.463	-0.0894677	0.163877	-0.545944	0.585105	0.999966
ENSMUSG00000055725	61.5245	0.148831	0.199441	0.746241	0.455522	0.999966
ENSMUSG00000019977	3.76774	0.0333461	0.169722	0.196475	0.844239	0.999966
ENSMUSG00000053390	1.01916	0.0175799	0.100134	0.175564	0.860637	0.999966
ENSMUSG00000043257	0.631647	-0.0378403	0.080229	-0.471654	0.637174	0.999966
ENSMUSG00000056271	4.358	-0.0318993	0.17082	-0.186742	0.851863	0.999966
ENSMUSG00000005469	1.40446	-0.00248005	0.11327	-0.021895	0.982532	0.999966
ENSMUSG00000037845	15.6873	0.198573	0.223358	0.889033	0.373985	0.999966
ENSMUSG00000082402	3.64453	-0.141051	0.165927	-0.850083	0.395279	0.999966
ENSMUSG00000035713	37.4432	-0.126677	0.21589	-0.586768	0.55736	0.999966
ENSMUSG00000099907	147.12	-0.162241	0.167746	-0.967184	0.333452	0.999966
ENSMUSG00000042590	0.675961	0.0129483	0.0820097	0.157887	0.874546	0.999966
ENSMUSG00000036770	1.30568	0.0183159	0.110684	0.16548	0.868566	0.999966
ENSMUSG00000041609	5.67551	0.0134087	0.191124	0.0701569	0.944069	0.999966
ENSMUSG00000085922	4.51096	-0.121769	0.170236	-0.715293	0.474428	0.999966
ENSMUSG00000028309	2.29721	-0.0788667	0.137382	-0.574068	0.565922	0.999966
ENSMUSG00000064030	0.75754	-0.0504873	0.082864	-0.609279	0.542339	0.999966
ENSMUSG00000048047	7.36577	0.0367876	0.201725	0.182365	0.855296	0.999966
ENSMUSG00000049536	2.2763	-0.00830139	0.140496	-0.0590864	0.952883	0.999966
ENSMUSG00000040532	2.0887	-0.075439	0.132635	-0.568772	0.569511	0.999966
ENSMUSG00000022856	3.01769	0.0381659	0.147711	0.258382	0.796112	0.999966
ENSMUSG00000019947	1.76025	-0.0421627	0.129047	-0.326724	0.743877	0.999966
ENSMUSG00000021306	1.84708	-0.12575	0.120137	-1.04672	0.295227	0.999966
ENSMUSG00000025510	8.86761	0.0210992	0.208093	0.101393	0.919239	0.999966
ENSMUSG00000030965	10.0384	0.271275	0.211727	1.28125	0.200108	0.999966
ENSMUSG00000010492	189.342	0.0794006	0.153401	0.517602	0.604736	0.999966
ENSMUSG00000097253	43.364	0.137143	0.210179	0.652504	0.514076	0.999966
ENSMUSG00000022906	53.6624	-0.182919	0.209878	-0.871547	0.383455	0.999966
ENSMUSG00000091558	31.5633	-0.167719	0.220742	-0.759793	0.447378	0.999966
ENSMUSG00000038095	4.87603	-0.190387	0.181325	-1.04998	0.293729	0.999966
ENSMUSG00000086630	11.5026	-0.395907	0.216963	-1.82477	0.0680358	0.999966
ENSMUSG00000086399	8.61904	-0.07894	0.208544	-0.378528	0.705038	0.999966
ENSMUSG00000034317	8.92878	0.17627	0.207996	0.847469	0.396734	0.999966
ENSMUSG00000036565	1.2845	-0.0252343	0.107143	-0.235519	0.813806	0.999966
ENSMUSG00000002908	4.79329	0.00790244	0.18109	0.0436383	0.965193	0.999966
ENSMUSG00000053925	135.73	0.139227	0.160183	0.869172	0.384753	0.999966
ENSMUSG00000033039	37.3921	0.14633	0.214842	0.681106	0.495804	0.999966
ENSMUSG00000054161	1.46136	0.0019588	0.114915	0.0170456	0.9864	0.999966
ENSMUSG00000009563	4.44274	-0.189182	0.175664	-1.07695	0.281501	0.999966
ENSMUSG00000107149	6.9815	-0.199406	0.198573	-1.00419	0.315286	0.999966
ENSMUSG00000104074	4.06737	0.0324603	0.170477	0.190408	0.848989	0.999966
ENSMUSG00000015176	1.08873	-0.0490198	0.0992925	-0.493691	0.621525	0.999966
ENSMUSG00000014850	1.52618	-0.116809	0.119926	-0.97401	0.330052	0.999966
ENSMUSG00000032458	16.0018	-0.197349	0.223467	-0.883124	0.377169	0.999966
ENSMUSG00000040025	1.66608	0.0680275	0.121278	0.560922	0.574851	0.999966
ENSMUSG00000028975	1.84703	0.129298	0.121369	1.06534	0.286724	0.999966
ENSMUSG00000051590	12.9748	0.0313094	0.218959	0.142992	0.886297	0.999966
ENSMUSG00000042644	10.9829	-0.216373	0.216145	-1.00105	0.316801	0.999966
ENSMUSG00000020928	0.646617	0.00964007	0.0808225	0.119274	0.905058	0.999966
ENSMUSG00000029227	133.951	0.180352	0.166244	1.08486	0.277983	0.999966
ENSMUSG00000039220	2.73141	-0.179416	0.138463	-1.29577	0.195053	0.999966
ENSMUSG00000073147	46.6564	-0.0356611	0.208749	-0.170832	0.864356	0.999966
ENSMUSG00000040957	4.35798	0.140982	0.175786	0.802006	0.42255	0.999966
ENSMUSG00000041842	1.4509	0.000709599	0.115209	0.00615924	0.995086	0.999966
ENSMUSG00000030035	8.0983	-0.205412	0.206969	-0.992474	0.320966	0.999966
ENSMUSG00000021218	44.4291	-0.125401	0.20973	-0.597918	0.549895	0.999966
ENSMUSG00000000827	20.9791	-0.0220349	0.2248	-0.09802	0.921916	0.999966
ENSMUSG00000025980	14.2434	-0.0878888	0.222493	-0.395018	0.69283	0.999966
ENSMUSG00000000078	2.50289	-0.0860597	0.141168	-0.609624	0.542111	0.999966
ENSMUSG00000022836	1.31813	0.0255317	0.112488	0.226973	0.820445	0.999966
ENSMUSG00000028635	0.642311	-0.0349793	0.0766076	-0.456603	0.647956	0.999966
ENSMUSG00000058297	14.8834	-0.32329	0.222753	-1.45134	0.146686	0.999966
ENSMUSG00000000673	6.2973	0.00783447	0.19324	0.0405427	0.96766	0.999966
ENSMUSG00000080673	5.27142	0.119915	0.184496	0.64996	0.515718	0.999966
ENSMUSG00000107882	1.4598	0.00297635	0.114422	0.026012	0.979248	0.999966
ENSMUSG00000046962	4.39865	-0.0363684	0.176188	-0.206418	0.836464	0.999966
ENSMUSG00000021999	1.93963	0.0288241	0.13317	0.216446	0.82864	0.999966
ENSMUSG00000107352	104.864	0.122762	0.173733	0.706614	0.479806	0.999966
ENSMUSG00000105552	299.172	0.117275	0.13357	0.878006	0.37994	0.999966
ENSMUSG00000045216	3.97779	-0.0931304	0.171578	-0.542789	0.587275	0.999966
ENSMUSG00000035439	2.3942	-0.0330668	0.140669	-0.235068	0.814156	0.999966
ENSMUSG00000110966	4.74111	0.105911	0.178576	0.593085	0.553124	0.999966
ENSMUSG00000084799	181.344	0.146289	0.148382	0.985892	0.324186	0.999966
ENSMUSG00000003778	2.7732	-0.0164325	0.143575	-0.114452	0.908879	0.999966
ENSMUSG00000056366	4.06324	0.14251	0.165691	0.860097	0.389735	0.999966
ENSMUSG00000091512	6.55058	-0.00946251	0.193059	-0.0490136	0.960908	0.999966
ENSMUSG00000080723	5.23265	0.0405801	0.184471	0.219981	0.825886	0.999966
ENSMUSG00000090035	11.1224	-0.0690043	0.212905	-0.324109	0.745856	0.999966
ENSMUSG00000022797	2.32721	-0.0679903	0.134345	-0.506086	0.612796	0.999966
ENSMUSG00000042298	109.214	0.0699457	0.17122	0.408515	0.682896	0.999966
ENSMUSG00000086125	0.783316	-0.0583768	0.0880421	-0.663055	0.507295	0.999966
ENSMUSG00000039740	2.53763	-0.0573354	0.144806	-0.395945	0.692145	0.999966
ENSMUSG00000044906	0.853121	0.0863273	0.0909269	0.949414	0.34241	0.999966
ENSMUSG00000085424	8.08906	0.147247	0.206419	0.713339	0.475636	0.999966
ENSMUSG00000110588	9731.66	-0.0478353	0.180888	-0.264447	0.791436	0.999966
ENSMUSG00000024575	1.22418	0.134722	0.105299	1.27942	0.200748	0.999966
ENSMUSG00000030303	341.441	0.149671	0.127655	1.17246	0.241013	0.999966
ENSMUSG00000022400	1.11163	-0.0499489	0.101357	-0.492804	0.622151	0.999966
ENSMUSG00000077780	3.26279	0.0156302	0.157145	0.0994636	0.92077	0.999966
ENSMUSG00000097635	53.0423	-0.0412531	0.20355	-0.202668	0.839395	0.999966
ENSMUSG00000052155	116.5	0.11612	0.172954	0.671393	0.50197	0.999966
ENSMUSG00000020601	0.823401	-0.00975904	0.088688	-0.110038	0.912379	0.999966
ENSMUSG00000023456	7.20935	-0.0288798	0.200751	-0.143858	0.885612	0.999966
ENSMUSG00000028114	28.5547	0.0545492	0.221265	0.246533	0.805269	0.999966
ENSMUSG00000085026	14.1765	0.0432442	0.222142	0.194669	0.845652	0.999966
ENSMUSG00000028672	2.33249	-0.115846	0.139881	-0.828175	0.407571	0.999966
ENSMUSG00000011589	3.43499	0.027235	0.165044	0.165017	0.868931	0.999966
ENSMUSG00000097263	33.6465	0.332502	0.220514	1.50785	0.131594	0.999966
ENSMUSG00000026404	1.69721	0.0727944	0.12105	0.601356	0.547603	0.999966
ENSMUSG00000030314	40.1547	-0.130363	0.212992	-0.612056	0.540501	0.999966
ENSMUSG00000049760	2.75436	-0.114488	0.146985	-0.778913	0.436031	0.999966
ENSMUSG00000001227	3.24613	-0.181331	0.156544	-1.15834	0.246725	0.999966
ENSMUSG00000018171	1.76247	-0.0408077	0.127782	-0.319353	0.749459	0.999966
ENSMUSG00000023083	18.9155	0.0297055	0.22483	0.132124	0.894886	0.999966
ENSMUSG00000027582	24.7861	0.0114527	0.223404	0.0512645	0.959115	0.999966
ENSMUSG00000015001	4.75733	0.047337	0.179377	0.263896	0.79186	0.999966
ENSMUSG00000004988	42.3037	-0.0826014	0.212326	-0.389032	0.697253	0.999966
ENSMUSG00000026480	30.0308	-0.117333	0.220446	-0.532252	0.594551	0.999966
ENSMUSG00000033009	3.80519	0.0653325	0.165603	0.394512	0.693203	0.999966
ENSMUSG00000020462	35.016	0.112753	0.22056	0.511211	0.609203	0.999966
ENSMUSG00000087373	4.53067	0.0128467	0.176029	0.0729804	0.941822	0.999966
ENSMUSG00000059921	4.59095	-0.200063	0.174496	-1.14652	0.25158	0.999966
ENSMUSG00000052214	23.8674	-0.278736	0.223927	-1.24477	0.213218	0.999966
ENSMUSG00000023949	35.6921	0.192656	0.21965	0.877106	0.380429	0.999966
ENSMUSG00000071451	8.56043	-0.0375421	0.207485	-0.180939	0.856416	0.999966
ENSMUSG00000097712	95.2936	0.0302167	0.182039	0.16599	0.868165	0.999966
ENSMUSG00000104277	0.808949	-0.0120937	0.0880426	-0.137362	0.890744	0.999966
ENSMUSG00000070287	14.4778	-0.0365523	0.22217	-0.164524	0.869319	0.999966
ENSMUSG00000101191	3.58008	-0.0195152	0.154701	-0.126148	0.899615	0.999966
ENSMUSG00000102299	65.4119	-0.00368632	0.196624	-0.0187481	0.985042	0.999966
ENSMUSG00000024730	0.644393	0.0104642	0.0807133	0.129646	0.896846	0.999966
ENSMUSG00000081858	0.92039	-0.0344941	0.0934263	-0.369212	0.71197	0.999966
ENSMUSG00000111358	15.2244	-0.052251	0.223127	-0.234176	0.814849	0.999966
ENSMUSG00000025937	1.81028	-0.0911985	0.118912	-0.766943	0.443115	0.999966
ENSMUSG00000032047	10.1693	-0.196736	0.203692	-0.965851	0.334119	0.999966
ENSMUSG00000042506	1.10519	-0.0469168	0.0998355	-0.469941	0.638397	0.999966
ENSMUSG00000024397	0.894899	-0.118163	0.0894422	-1.32111	0.186466	0.999966
ENSMUSG00000084995	1.22515	-0.0243712	0.105396	-0.231235	0.817132	0.999966
ENSMUSG00000041769	68.2758	0.0506222	0.193189	0.262034	0.793295	0.999966
ENSMUSG00000032925	10.0592	0.168368	0.211887	0.794613	0.426838	0.999966
ENSMUSG00000086447	0.853044	0.0358678	0.0904709	0.396457	0.691768	0.999966
ENSMUSG00000023262	9.48039	-0.249303	0.211349	-1.17958	0.238167	0.999966
ENSMUSG00000111045	1.51411	0.052082	0.120798	0.431151	0.666359	0.999966
ENSMUSG00000061518	1.36902	0.0202983	0.106035	0.19143	0.848189	0.999966
ENSMUSG00000003970	1.85108	0.0562778	0.12666	0.444321	0.65681	0.999966
ENSMUSG00000023961	11.0344	-0.0572369	0.21591	-0.265096	0.790936	0.999966
ENSMUSG00000097791	8.62591	-0.0257131	0.20698	-0.124229	0.901134	0.999966
ENSMUSG00000055485	4.77563	-0.0933601	0.179232	-0.52089	0.602443	0.999966
ENSMUSG00000092666	12.2046	0.202161	0.218433	0.925507	0.354702	0.999966
ENSMUSG00000021590	13.1327	0.09355	0.220414	0.424428	0.671254	0.999966
ENSMUSG00000020876	13.8674	0.0627633	0.222413	0.282193	0.777796	0.999966
ENSMUSG00000020459	18.8191	0.0191866	0.224811	0.0853454	0.931987	0.999966
ENSMUSG00000022601	26.4651	-0.00598251	0.2236	-0.0267555	0.978655	0.999966
ENSMUSG00000050069	1.78093	-0.038369	0.123293	-0.311202	0.755647	0.999966
ENSMUSG00000026520	1.18336	0.036991	0.101169	0.365636	0.714637	0.999966
ENSMUSG00000009092	16.9836	-0.238033	0.224208	-1.06166	0.28839	0.999966
ENSMUSG00000034685	13.7346	0.0669785	0.219295	0.305426	0.760042	0.999966
ENSMUSG00000045071	4.61895	-0.0783678	0.172236	-0.455002	0.649108	0.999966
ENSMUSG00000088303	2.06781	-0.0810004	0.135569	-0.597484	0.550184	0.999966
ENSMUSG00000097061	15.2791	0.107441	0.222339	0.483232	0.628931	0.999966
ENSMUSG00000055370	112.196	0.078347	0.170803	0.458699	0.646451	0.999966
ENSMUSG00000024731	1.69179	0.158841	0.121827	1.30383	0.192293	0.999966
ENSMUSG00000034842	209.039	-0.194301	0.224792	-0.864357	0.387392	0.999966
ENSMUSG00000008226	2.05543	-0.0433062	0.133957	-0.323285	0.74648	0.999966
ENSMUSG00000050357	30.6994	0.075077	0.219831	0.341522	0.732711	0.999966
ENSMUSG00000069268	2.72968	0.00996537	0.149933	0.0664655	0.947007	0.999966
ENSMUSG00000097213	16.9195	0.0118636	0.224386	0.0528711	0.957835	0.999966
ENSMUSG00000059540	4.63708	0.0408929	0.178757	0.228762	0.819054	0.999966
ENSMUSG00000029658	39.9343	-0.116619	0.214292	-0.544206	0.5863	0.999966
ENSMUSG00000045287	0.987596	0.0181693	0.0997072	0.182227	0.855405	0.999966
ENSMUSG00000049047	3.86152	0.118154	0.158861	0.743758	0.457023	0.999966
ENSMUSG00000099338	1.18521	-0.117739	0.104859	-1.12283	0.26151	0.999966
ENSMUSG00000105529	1.40475	0.115291	0.110335	1.04492	0.296061	0.999966
ENSMUSG00000098234	0.783173	-0.0102306	0.0879012	-0.116387	0.907346	0.999966
ENSMUSG00000089621	7.55282	-0.159873	0.202928	-0.78783	0.430796	0.999966
ENSMUSG00000085030	16.3757	0.0905895	0.221099	0.409724	0.682008	0.999966
ENSMUSG00000035764	12.6453	0.155062	0.218514	0.709621	0.477939	0.999966
ENSMUSG00000082321	4.10872	0.0376117	0.174752	0.215229	0.829589	0.999966
ENSMUSG00000030125	2.92173	0.150871	0.152376	0.990127	0.322112	0.999966
ENSMUSG00000030911	1.00048	0.0152611	0.099302	0.153684	0.877859	0.999966
ENSMUSG00000084823	14.9889	0.136294	0.221827	0.614417	0.53894	0.999966
ENSMUSG00000009013	31.2927	-0.0329937	0.219329	-0.15043	0.880425	0.999966
ENSMUSG00000093933	2.3779	0.133382	0.144342	0.924068	0.355451	0.999966
ENSMUSG00000105679	12.832	-0.216267	0.218705	-0.988853	0.322735	0.999966
ENSMUSG00000020642	0.98982	0.0176018	0.102562	0.171621	0.863735	0.999966
ENSMUSG00000033075	1.8416	0.0844495	0.11967	0.705687	0.480383	0.999966
ENSMUSG00000038188	12.2973	-0.192598	0.219953	-0.875634	0.381229	0.999966
ENSMUSG00000109178	323.03	0.453501	0.143686	3.1562	0.0015984	0.999966
ENSMUSG00000101210	5.6055	0.0167381	0.190019	0.0880863	0.929808	0.999966
ENSMUSG00000103869	1.29502	0.0193665	0.110481	0.175292	0.86085	0.999966
ENSMUSG00000035963	2.59669	0.0383098	0.149776	0.25578	0.798121	0.999966
ENSMUSG00000110542	2.69064	-0.0658798	0.150383	-0.438081	0.661328	0.999966
ENSMUSG00000020697	84.1717	-0.0597122	0.184699	-0.323294	0.746472	0.999966
ENSMUSG00000000374	0.481983	-0.0140177	0.0686666	-0.204141	0.838243	0.999966
ENSMUSG00000068740	1.83841	-0.0230035	0.12221	-0.188229	0.850697	0.999966
ENSMUSG00000026657	8.56732	0.170911	0.20855	0.819517	0.412491	0.999966
ENSMUSG00000112894	6.25773	-0.0341293	0.19307	-0.176772	0.859687	0.999966
ENSMUSG00000021838	11.1738	0.0904365	0.216763	0.417214	0.676522	0.999966
ENSMUSG00000092284	1.04628	-0.0529252	0.0988144	-0.535602	0.592234	0.999966
ENSMUSG00000000142	0.947653	-0.0737498	0.0906843	-0.813259	0.41607	0.999966
ENSMUSG00000078784	7.32026	0.00770539	0.197034	0.039107	0.968805	0.999966
ENSMUSG00000050087	4.2979	-0.0203768	0.172823	-0.117906	0.906142	0.999966
ENSMUSG00000034858	1.69926	-0.0933053	0.124749	-0.747946	0.454493	0.999966
ENSMUSG00000109925	3.32748	0.00970556	0.159031	0.0610295	0.951336	0.999966
ENSMUSG00000000563	79.8246	-0.0771397	0.185761	-0.415264	0.677949	0.999966
ENSMUSG00000032579	25.4879	0.0269754	0.223268	0.120821	0.903833	0.999966
ENSMUSG00000043872	109.6	0.00631089	0.174768	0.0361101	0.971195	0.999966
ENSMUSG00000037991	1.14528	-0.000753316	0.100007	-0.0075326	0.99399	0.999966
ENSMUSG00000089907	7.47053	-0.0273069	0.200951	-0.135888	0.89191	0.999966
ENSMUSG00000041143	2.21527	0.0914884	0.132467	0.690652	0.489785	0.999966
ENSMUSG00000090160	32.2902	-0.0430704	0.218317	-0.197284	0.843606	0.999966
ENSMUSG00000036499	1.40394	-0.0413045	0.114802	-0.359787	0.719006	0.999966
ENSMUSG00000111176	5.72156	0.162797	0.18467	0.881552	0.378019	0.999966
ENSMUSG00000051853	3.0803	-0.129942	0.156725	-0.82911	0.407042	0.999966
ENSMUSG00000083904	3.11336	0.215816	0.154088	1.4006	0.161333	0.999966
ENSMUSG00000070583	3.2127	-0.23861	0.159741	-1.49373	0.135245	0.999966
ENSMUSG00000097369	5.84163	-0.00145863	0.193028	-0.00755655	0.993971	0.999966
ENSMUSG00000030967	326.461	0.079919	0.130178	0.61392	0.539269	0.999966
ENSMUSG00000067889	72.8715	-0.222816	0.190085	-1.17219	0.241121	0.999966
ENSMUSG00000044156	1.64141	-0.125663	0.121122	-1.0375	0.299505	0.999966
ENSMUSG00000107476	7.76102	0.00142713	0.200746	0.00710916	0.994328	0.999966
ENSMUSG00000110945	20.5914	-0.249514	0.224777	-1.11005	0.266978	0.999966
ENSMUSG00000004994	1.47846	-0.00231016	0.115977	-0.0199191	0.984108	0.999966
ENSMUSG00000003617	37.0234	-0.116463	0.214378	-0.543258	0.586952	0.999966
ENSMUSG00000078247	3.80583	0.0697693	0.167809	0.415767	0.67758	0.999966
ENSMUSG00000098109	1.34428	0.109102	0.111326	0.980019	0.327077	0.999966
ENSMUSG00000033987	110.773	-0.0807488	0.168845	-0.478241	0.632479	0.999966
ENSMUSG00000034673	2.46585	0.0126853	0.145553	0.0871529	0.93055	0.999966
ENSMUSG00000032725	5.20693	0.127792	0.183603	0.696023	0.486415	0.999966
ENSMUSG00000023932	0.701595	0.0612701	0.0832001	0.736419	0.461475	0.999966
ENSMUSG00000057335	2.01891	-0.0819957	0.13557	-0.604823	0.545297	0.999966
ENSMUSG00000021094	3.04792	0.0851548	0.151617	0.561644	0.574358	0.999966
ENSMUSG00000035781	2.81038	-0.167947	0.148899	-1.12793	0.259351	0.999966
ENSMUSG00000034024	4.40746	-0.143014	0.174214	-0.820907	0.411699	0.999966
ENSMUSG00000082043	1.44305	0.0754593	0.110435	0.683293	0.494422	0.999966
ENSMUSG00000048878	47.4445	0.0693774	0.211388	0.3282	0.74276	0.999966
ENSMUSG00000024513	1.53693	-0.0718204	0.120417	-0.596431	0.550888	0.999966
ENSMUSG00000049232	0.881869	-0.0784895	0.092592	-0.847693	0.396609	0.999966
ENSMUSG00000071033	257.78	-0.00552351	0.136605	-0.0404343	0.967747	0.999966
ENSMUSG00000024197	3.76322	-0.0799245	0.166867	-0.478971	0.63196	0.999966
ENSMUSG00000101792	1.12489	0.036584	0.104873	0.348841	0.727208	0.999966
ENSMUSG00000063663	1.45892	0.00447507	0.115304	0.0388109	0.969041	0.999966
ENSMUSG00000104519	0.644535	-0.0345424	0.077099	-0.448026	0.654134	0.999966
ENSMUSG00000097924	1.80929	0.0498271	0.129396	0.385076	0.700181	0.999966
ENSMUSG00000014867	40.7854	-0.0119197	0.214172	-0.055655	0.955617	0.999966
ENSMUSG00000102764	1.99349	-0.127796	0.132738	-0.962766	0.335665	0.999966
ENSMUSG00000024436	8.11466	0.0767052	0.205262	0.373694	0.708632	0.999966
ENSMUSG00000054708	42.2294	-0.000114062	0.211237	-0.000539972	0.999569	0.999966
ENSMUSG00000029176	1.07154	-0.0995412	0.10131	-0.982542	0.325833	0.999966
ENSMUSG00000025064	15.9087	0.220789	0.223779	0.986636	0.323821	0.999966
ENSMUSG00000037640	1.04487	0.113836	0.0992874	1.14653	0.251575	0.999966
ENSMUSG00000019428	1.30798	0.0654036	0.110609	0.591305	0.554316	0.999966
ENSMUSG00000019837	5.17865	0.195607	0.176967	1.10533	0.269017	0.999966
ENSMUSG00000032815	106.258	0.24513	0.175395	1.39759	0.162237	0.999966
ENSMUSG00000036211	0.783316	-0.0583768	0.0880421	-0.663055	0.507295	0.999966
ENSMUSG00000032530	2.14546	-0.1014	0.135226	-0.749855	0.453342	0.999966
ENSMUSG00000085636	203.171	0.0704999	0.156703	0.449896	0.652785	0.999966
ENSMUSG00000097423	2.59572	-0.204379	0.146271	-1.39726	0.162335	0.999966
ENSMUSG00000054967	1.09904	-0.00489353	0.101032	-0.0484353	0.961369	0.999966
ENSMUSG00000038084	1.85731	-0.0221443	0.126011	-0.175733	0.860504	0.999966
ENSMUSG00000043085	0.987815	0.0149446	0.0996595	0.149957	0.880799	0.999966
ENSMUSG00000087595	147.667	0.17833	0.160523	1.11093	0.266598	0.999966
ENSMUSG00000046618	1.50115	-0.0655367	0.113013	-0.579905	0.561979	0.999966
ENSMUSG00000027944	1.66586	0.0717359	0.121194	0.59191	0.553911	0.999966
ENSMUSG00000059013	3.09305	-0.0867725	0.156203	-0.555512	0.578544	0.999966
ENSMUSG00000049957	7.19093	0.0407432	0.196902	0.206921	0.836072	0.999966
ENSMUSG00000102877	21.1917	0.148358	0.224838	0.659845	0.509353	0.999966
ENSMUSG00000007646	1.98615	0.0726075	0.129539	0.560505	0.575135	0.999966
ENSMUSG00000062028	1.47232	0.0430085	0.115753	0.371553	0.710226	0.999966
ENSMUSG00000022621	4.00677	-0.231962	0.170667	-1.35915	0.1741	0.999966
ENSMUSG00000096727	27.744	0.0428719	0.221677	0.193398	0.846647	0.999966
ENSMUSG00000028163	4.74305	0.118784	0.180754	0.657159	0.511079	0.999966
ENSMUSG00000030678	9.45325	-0.0738823	0.206322	-0.358092	0.720274	0.999966
ENSMUSG00000087059	7.87846	-0.0983074	0.204566	-0.480567	0.630824	0.999966
ENSMUSG00000024371	27.0177	-0.0698117	0.221636	-0.314984	0.752774	0.999966
ENSMUSG00000097358	82.632	0.0323271	0.185923	0.173874	0.861964	0.999966
ENSMUSG00000087231	228.756	-0.172595	0.148114	-1.16528	0.243904	0.999966
ENSMUSG00000057421	12.6565	-0.122315	0.217647	-0.561991	0.574122	0.999966
ENSMUSG00000042712	8.55768	-0.0201359	0.208237	-0.0966971	0.922967	0.999966
ENSMUSG00000024038	4.03455	-0.0460592	0.172379	-0.267198	0.789317	0.999966
ENSMUSG00000098274	3.41148	-0.055572	0.159694	-0.347991	0.727847	0.999966
ENSMUSG00000022453	1.63695	0.0647199	0.118552	0.545921	0.58512	0.999966
ENSMUSG00000083669	0.755976	-0.0605418	0.0869058	-0.696636	0.48603	0.999966
ENSMUSG00000046947	6.72268	-0.191434	0.198043	-0.966629	0.33373	0.999966
ENSMUSG00000086107	18.0208	-0.150136	0.224765	-0.667972	0.504152	0.999966
ENSMUSG00000037971	81.5773	0.052093	0.183484	0.28391	0.776479	0.999966
ENSMUSG00000034327	1.25092	-0.0303871	0.109905	-0.276486	0.782175	0.999966
ENSMUSG00000061032	7.52313	-0.0629411	0.203483	-0.309318	0.757079	0.999966
ENSMUSG00000061540	8.05075	0.374792	0.205203	1.82644	0.0677841	0.999966
ENSMUSG00000052387	1.97276	0.0337444	0.126005	0.267803	0.788851	0.999966
ENSMUSG00000086837	19.3395	-0.0519748	0.223847	-0.232189	0.816391	0.999966
ENSMUSG00000059775	3.50612	0.0329231	0.161888	0.203369	0.838846	0.999966
ENSMUSG00000049649	4.1141	0.0148545	0.161627	0.091906	0.926773	0.999966
ENSMUSG00000033712	73.948	-0.0443287	0.188909	-0.234656	0.814475	0.999966
ENSMUSG00000071311	2.15724	0.0823306	0.127434	0.646066	0.518237	0.999966
ENSMUSG00000105011	1.34398	0.0656955	0.112654	0.583161	0.559785	0.999966
ENSMUSG00000022358	1.22077	-0.115333	0.10579	-1.0902	0.275625	0.999966
ENSMUSG00000024941	25.4005	-0.0982213	0.223552	-0.439367	0.660396	0.999966
ENSMUSG00000093419	5.06854	-0.126556	0.181838	-0.695981	0.48644	0.999966
ENSMUSG00000031585	5.26927	0.109707	0.18711	0.586322	0.557659	0.999966
ENSMUSG00000107254	0.631647	-0.0378403	0.080229	-0.471654	0.637174	0.999966
ENSMUSG00000110020	2.33707	-0.0310254	0.141849	-0.218722	0.826867	0.999966
ENSMUSG00000089849	1.12259	-0.00849936	0.0994841	-0.0854344	0.931916	0.999966
ENSMUSG00000098112	0.631647	-0.0378403	0.080229	-0.471654	0.637174	0.999966
ENSMUSG00000036887	1.50818	0.0959209	0.118678	0.808242	0.418951	0.999966
ENSMUSG00000030306	11.3026	-0.104589	0.217059	-0.481843	0.629918	0.999966
ENSMUSG00000047098	12.9812	0.0648726	0.218653	0.296692	0.766702	0.999966
ENSMUSG00000037418	8.55697	-0.20227	0.206377	-0.980102	0.327036	0.999966
ENSMUSG00000106304	0.836069	-0.0100377	0.0889342	-0.112867	0.910136	0.999966
ENSMUSG00000105873	13.1806	0.0622703	0.219265	0.283995	0.776414	0.999966
ENSMUSG00000036304	1.8848	-0.0607144	0.127295	-0.476959	0.633391	0.999966
ENSMUSG00000030930	0.688707	0.0619537	0.0828356	0.747912	0.454514	0.999966
ENSMUSG00000025162	3.91266	-0.0295752	0.170074	-0.173896	0.861947	0.999966
ENSMUSG00000024163	392.808	0.0342648	0.125667	0.272662	0.785113	0.999966
ENSMUSG00000028552	3.4201	0.0171655	0.153996	0.111467	0.911246	0.999966
ENSMUSG00000097124	66.0519	0.205119	0.194964	1.05209	0.29276	0.999966
ENSMUSG00000056032	1.41897	-0.0946531	0.113141	-0.836595	0.40282	0.999966
ENSMUSG00000097724	466.413	0.0514654	0.131319	0.391912	0.695123	0.999966
ENSMUSG00000087660	540.754	0.141725	0.127414	1.11232	0.266	0.999966
ENSMUSG00000002963	6.11703	-0.113885	0.194188	-0.586469	0.557561	0.999966
ENSMUSG00000038679	2.48124	0.0490014	0.141998	0.345084	0.730031	0.999966
ENSMUSG00000048706	2.89276	0.233562	0.152011	1.53648	0.12442	0.999966
ENSMUSG00000030126	42.2222	0.0214304	0.209997	0.102051	0.918716	0.999966
ENSMUSG00000021302	2.73584	-0.0262035	0.150193	-0.174465	0.8615	0.999966
ENSMUSG00000040699	89.3604	0.0948284	0.183421	0.517	0.605156	0.999966
ENSMUSG00000019806	0.768203	-0.0523989	0.0839662	-0.624048	0.532596	0.999966
ENSMUSG00000036435	4.79907	0.13583	0.17891	0.75921	0.447727	0.999966
ENSMUSG00000028128	26.0095	0.0295471	0.223074	0.132454	0.894625	0.999966
ENSMUSG00000030465	1.69112	0.0278898	0.119647	0.233101	0.815683	0.999966
ENSMUSG00000053286	2.5326	-0.137174	0.143353	-0.956898	0.338619	0.999966
ENSMUSG00000074213	88.4709	-0.0593155	0.185841	-0.319174	0.749595	0.999966
ENSMUSG00000058756	732.112	0.166215	0.126788	1.31097	0.189867	0.999966
ENSMUSG00000086560	2.37871	-0.176302	0.13762	-1.28107	0.200168	0.999966
ENSMUSG00000071547	3.11245	0.0281049	0.15721	0.178773	0.858116	0.999966
ENSMUSG00000028757	23.5174	-0.191072	0.22404	-0.852845	0.393745	0.999966
ENSMUSG00000020169	5.94872	0.016374	0.186625	0.0877375	0.930085	0.999966
ENSMUSG00000027168	140.003	-0.12314	0.159138	-0.773792	0.439054	0.999966
ENSMUSG00000104592	9.77172	-0.125862	0.211613	-0.594776	0.551993	0.999966
ENSMUSG00000100572	69.0202	0.174643	0.195108	0.895107	0.37073	0.999966
ENSMUSG00000107627	4.20171	-0.146923	0.172333	-0.85255	0.393909	0.999966
ENSMUSG00000103597	4.06517	-0.144558	0.170429	-0.848199	0.396327	0.999966
ENSMUSG00000092384	2.77719	-0.0203181	0.150958	-0.134594	0.892933	0.999966
ENSMUSG00000063409	1.13704	-0.00356832	0.104936	-0.0340046	0.972873	0.999966
ENSMUSG00000067288	6.21404	-0.116122	0.191818	-0.605378	0.544928	0.999966
ENSMUSG00000104042	2.30833	0.12563	0.139457	0.90085	0.367668	0.999966
ENSMUSG00000052291	37.2418	0.32551	0.214185	1.51976	0.128572	0.999966
ENSMUSG00000020120	19.9141	-0.011083	0.224822	-0.0492967	0.960683	0.999966
ENSMUSG00000091570	11.8122	0.277204	0.217451	1.27479	0.202383	0.999966
ENSMUSG00000015023	8.18365	-0.239024	0.204926	-1.16639	0.243456	0.999966
ENSMUSG00000087252	2.20932	-0.0603149	0.136226	-0.442755	0.657943	0.999966
ENSMUSG00000026790	5.50323	0.123234	0.185859	0.663054	0.507296	0.999966
ENSMUSG00000025873	1.40416	-0.0460958	0.114245	-0.403483	0.686593	0.999966
ENSMUSG00000037706	72.4388	0.0750632	0.188848	0.397479	0.691014	0.999966
ENSMUSG00000030244	1.41749	-0.0464476	0.113947	-0.407626	0.683548	0.999966
ENSMUSG00000034154	4.41058	-0.135425	0.17712	-0.764592	0.444514	0.999966
ENSMUSG00000005804	0.849034	0.0348365	0.0900275	0.386954	0.69879	0.999966
ENSMUSG00000046523	64.9058	-0.0463773	0.202255	-0.229301	0.818635	0.999966
ENSMUSG00000100811	4.09162	0.0376057	0.172516	0.217984	0.827442	0.999966
ENSMUSG00000078201	0.934842	-0.0347011	0.0980726	-0.35383	0.723466	0.999966
ENSMUSG00000104796	4.78691	0.0478433	0.182452	0.262224	0.793149	0.999966
ENSMUSG00000043661	3.23388	-0.188212	0.158182	-1.18985	0.234106	0.999966
ENSMUSG00000015342	14.6435	0.0467739	0.222463	0.210254	0.833469	0.999966
ENSMUSG00000087486	2.26207	-0.0154428	0.139612	-0.110613	0.911924	0.999966
ENSMUSG00000077624	0.978936	0.0157504	0.0947934	0.166154	0.868035	0.999966
ENSMUSG00000016921	2.42013	0.0515617	0.142462	0.361934	0.717402	0.999966
ENSMUSG00000039633	2.54654	0.154556	0.147247	1.04964	0.293883	0.999966
ENSMUSG00000097748	328.167	0.0674672	0.12834	0.52569	0.599104	0.999966
ENSMUSG00000030507	2.19473	0.0508645	0.1338	0.380153	0.703832	0.999966
ENSMUSG00000027884	5.86981	-0.0866134	0.189311	-0.457519	0.647298	0.999966
ENSMUSG00000029121	0.646617	0.00964007	0.0808225	0.119274	0.905058	0.999966
ENSMUSG00000031617	0.768203	-0.0523989	0.0839662	-0.624048	0.532596	0.999966
ENSMUSG00000046897	2.68131	0.109217	0.141709	0.770711	0.440878	0.999966
ENSMUSG00000028917	3.16092	-0.0442444	0.158147	-0.279768	0.779656	0.999966
ENSMUSG00000041117	7.98398	0.127073	0.205253	0.619104	0.535848	0.999966
ENSMUSG00000043340	58.4665	0.224222	0.199518	1.12382	0.26109	0.999966
ENSMUSG00000020926	0.937066	-0.0310453	0.0938801	-0.330691	0.740878	0.999966
ENSMUSG00000083658	7.0008	0.030012	0.195501	0.153513	0.877994	0.999966
ENSMUSG00000110531	1.39171	-0.0481427	0.114109	-0.421901	0.673098	0.999966
ENSMUSG00000042788	13.1892	0.0750418	0.220981	0.339585	0.734169	0.999966
ENSMUSG00000031372	13.6906	-0.120437	0.220939	-0.545113	0.585676	0.999966
ENSMUSG00000026037	8.34304	0.017325	0.207088	0.0836598	0.933327	0.999966
ENSMUSG00000003135	7.99249	0.168059	0.205351	0.818398	0.41313	0.999966
ENSMUSG00000110630	59.1755	0.0719932	0.202925	0.354777	0.722757	0.999966
ENSMUSG00000052534	1.62139	-0.0677113	0.120665	-0.561151	0.574695	0.999966
ENSMUSG00000026271	5.09115	-0.0468701	0.183103	-0.255977	0.797968	0.999966
ENSMUSG00000006673	27.4799	-0.0618196	0.222272	-0.278126	0.780916	0.999966
ENSMUSG00000064622	6.41622	-0.107961	0.196848	-0.548448	0.583384	0.999966
ENSMUSG00000029397	8.45676	-0.246963	0.204339	-1.2086	0.226817	0.999966
ENSMUSG00000086953	9.09427	0.114185	0.209622	0.544717	0.585948	0.999966
ENSMUSG00000078861	7.01609	0.0334232	0.191277	0.174737	0.861286	0.999966
ENSMUSG00000039620	2.06803	-0.067953	0.129312	-0.525498	0.599237	0.999966
ENSMUSG00000079697	34.5946	0.170496	0.217145	0.78517	0.432354	0.999966
ENSMUSG00000022094	0.979156	0.0174315	0.0987501	0.176521	0.859884	0.999966
ENSMUSG00000097479	1467.11	0.127652	0.103744	1.23046	0.218525	0.999966
ENSMUSG00000002504	1.99312	0.107893	0.127728	0.84471	0.398273	0.999966
ENSMUSG00000037926	1.31169	0.0224824	0.109794	0.204768	0.837753	0.999966
ENSMUSG00000011877	21.0146	-0.0409381	0.224692	-0.182197	0.855428	0.999966
ENSMUSG00000026489	57.951	-0.00788028	0.200586	-0.0392864	0.968662	0.999966
ENSMUSG00000074698	5.08603	0.119696	0.182601	0.655505	0.512143	0.999966
ENSMUSG00000020074	1.53406	-0.0502609	0.110039	-0.456757	0.647846	0.999966
ENSMUSG00000027364	29.9947	-0.108158	0.219959	-0.491717	0.62292	0.999966
ENSMUSG00000030339	1.28235	0.0206902	0.109411	0.189105	0.850011	0.999966
ENSMUSG00000024048	6.36727	0.0360972	0.193732	0.186325	0.85219	0.999966
ENSMUSG00000068226	31.7424	0.00695014	0.220677	0.0314946	0.974875	0.999966
ENSMUSG00000027953	3.9375	-0.12944	0.170477	-0.759284	0.447683	0.999966
ENSMUSG00000004508	68.6084	-0.109191	0.191096	-0.571394	0.567733	0.999966
ENSMUSG00000053522	0.810812	0.0354043	0.0886082	0.39956	0.68948	0.999966
ENSMUSG00000041261	0.534957	0.0308574	0.0709002	0.435223	0.6634	0.999966
ENSMUSG00000037949	3.05932	-0.0929644	0.148985	-0.623985	0.532637	0.999966
ENSMUSG00000029919	24.5014	-0.00601368	0.223202	-0.0269427	0.978505	0.999966
ENSMUSG00000031021	24.8607	-0.157282	0.223837	-0.702663	0.482266	0.999966
ENSMUSG00000111948	1.77299	0.00602902	0.129783	0.0464546	0.962948	0.999966
ENSMUSG00000092381	60.2834	0.00589517	0.201273	0.0292894	0.976634	0.999966
ENSMUSG00000070424	1.01768	0.0623129	0.097249	0.640757	0.521681	0.999966
ENSMUSG00000041040	17.1543	0.0282988	0.223835	0.126427	0.899394	0.999966
ENSMUSG00000029076	3.69048	-0.0417735	0.165038	-0.253114	0.80018	0.999966
ENSMUSG00000020646	2.44161	0.222153	0.142161	1.56268	0.118127	0.999966
ENSMUSG00000053963	8.52704	-0.113838	0.205275	-0.554562	0.579194	0.999966
ENSMUSG00000088566	2.0172	0.0265802	0.124292	0.213852	0.830662	0.999966
ENSMUSG00000059602	598.033	-0.357346	0.11628	-3.07314	0.00211818	0.999966
ENSMUSG00000033373	10.796	0.00826791	0.210471	0.0392829	0.968665	0.999966
ENSMUSG00000037351	3.19283	-0.0846651	0.152743	-0.554299	0.579374	0.999966
ENSMUSG00000070002	4.03457	-0.0460051	0.172911	-0.266063	0.790191	0.999966
ENSMUSG00000110236	8.91919	-0.0731747	0.208018	-0.351772	0.725009	0.999966
ENSMUSG00000026426	2.60468	-0.160589	0.144799	-1.10905	0.26741	0.999966
ENSMUSG00000022180	1.71593	-0.0907161	0.12556	-0.722491	0.469993	0.999966
ENSMUSG00000040828	5.81245	0.0174451	0.190522	0.0915648	0.927044	0.999966
ENSMUSG00000090230	20.8335	-0.0508946	0.224839	-0.22636	0.820922	0.999966
ENSMUSG00000030982	71.8771	-0.00932788	0.191	-0.0488372	0.961049	0.999966
ENSMUSG00000024290	2.9245	0.00156519	0.151683	0.0103188	0.991767	0.999966
ENSMUSG00000036957	11.0295	-0.108603	0.214915	-0.505332	0.613325	0.999966
ENSMUSG00000021211	0.793837	-0.01127	0.0882685	-0.127679	0.898403	0.999966
ENSMUSG00000021767	1.95593	-0.0648324	0.125722	-0.515679	0.606079	0.999966
ENSMUSG00000050310	3.45783	0.112406	0.160861	0.698775	0.484693	0.999966
ENSMUSG00000097184	1.77722	0.00516729	0.128913	0.0400836	0.968026	0.999966
ENSMUSG00000037784	2.42436	0.051633	0.137176	0.3764	0.70662	0.999966
ENSMUSG00000105736	2.13317	0.0563555	0.137244	0.410623	0.681349	0.999966
ENSMUSG00000086453	179.5	0.117309	0.151387	0.774895	0.438402	0.999966
ENSMUSG00000026035	4.77732	-0.0965273	0.16383	-0.589193	0.555732	0.999966
ENSMUSG00000080976	1.89881	-0.05847	0.131233	-0.445545	0.655926	0.999966
ENSMUSG00000109293	12.1014	-0.0102742	0.2181	-0.0471079	0.962427	0.999966
ENSMUSG00000106902	0.97463	-0.0263979	0.0897645	-0.294079	0.768697	0.999966
ENSMUSG00000081769	6.58841	-0.150705	0.196273	-0.767835	0.442585	0.999966
ENSMUSG00000025161	21.2583	-0.0739545	0.224589	-0.329289	0.741937	0.999966
ENSMUSG00000106181	3.75494	0.142029	0.166002	0.85559	0.392225	0.999966
ENSMUSG00000049299	1.0299	0.0698104	0.101244	0.689528	0.490491	0.999966
ENSMUSG00000054978	1.8871	0.0411784	0.123011	0.334754	0.737811	0.999966
ENSMUSG00000107833	6.84773	-0.11758	0.198842	-0.591321	0.554305	0.999966
ENSMUSG00000097745	2.18837	0.106276	0.139951	0.759382	0.447624	0.999966
ENSMUSG00000042938	5.20812	-0.0184489	0.180174	-0.102395	0.918444	0.999966
ENSMUSG00000081798	7.60943	0.059241	0.203182	0.291566	0.770618	0.999966
ENSMUSG00000051212	11.9735	0.291711	0.216344	1.34836	0.177541	0.999966
ENSMUSG00000085857	13.0471	0.0688756	0.220911	0.31178	0.755207	0.999966
ENSMUSG00000020647	6.25412	0.0239271	0.195135	0.122618	0.90241	0.999966
ENSMUSG00000029535	13.595	-0.0192617	0.219277	-0.0878417	0.930002	0.999966
ENSMUSG00000028979	196.552	-0.0597244	0.149632	-0.399142	0.689789	0.999966
ENSMUSG00000021453	2.44146	0.0493504	0.142589	0.346102	0.729266	0.999966
ENSMUSG00000061859	3.32246	0.0520555	0.153496	0.339134	0.734509	0.999966
ENSMUSG00000034761	4.1689	-0.063452	0.174855	-0.362883	0.716692	0.999966
ENSMUSG00000112417	43.0535	0.197276	0.211466	0.932894	0.350875	0.999966
ENSMUSG00000026051	4.12229	0.231774	0.173511	1.33579	0.181618	0.999966
ENSMUSG00000023089	2.34736	-0.121548	0.143274	-0.848359	0.396238	0.999966
ENSMUSG00000079157	4.55455	-0.0474389	0.16982	-0.279348	0.779978	0.999966
ENSMUSG00000022197	44.1497	-0.108237	0.210866	-0.5133	0.607742	0.999966
ENSMUSG00000079235	5.71939	-0.0685885	0.188757	-0.363369	0.716329	0.999966
ENSMUSG00000027171	4.28365	-0.0850308	0.171269	-0.496477	0.619558	0.999966
ENSMUSG00000028701	43.1118	0.243583	0.21094	1.15475	0.248193	0.999966
ENSMUSG00000107842	10.4116	-0.0670136	0.213218	-0.314296	0.753296	0.999966
ENSMUSG00000027259	14.4849	-0.0291879	0.221548	-0.131745	0.895186	0.999966
ENSMUSG00000074220	7.96305	-0.0102224	0.200707	-0.0509319	0.95938	0.999966
ENSMUSG00000078671	12.436	-0.211965	0.214656	-0.987467	0.323414	0.999966
ENSMUSG00000024858	1.49766	0.0484276	0.120519	0.401824	0.687813	0.999966
ENSMUSG00000035152	1.76612	0.0127233	0.117015	0.108732	0.913415	0.999966
ENSMUSG00000024424	1.35598	-0.137551	0.109954	-1.25099	0.210939	0.999966
ENSMUSG00000086260	26.792	0.0058223	0.223271	0.0260773	0.979196	0.999966
ENSMUSG00000024975	15.7944	-0.340615	0.222382	-1.53166	0.125606	0.999966
ENSMUSG00000071037	0.738782	-0.0988441	0.0822318	-1.20202	0.229357	0.999966
ENSMUSG00000098142	19.1087	-0.101795	0.224182	-0.454073	0.649776	0.999966
ENSMUSG00000092341	141.907	-0.250678	0.219648	-1.14127	0.253757	0.999966
ENSMUSG00000021981	7.66297	0.0304594	0.200406	0.151989	0.879196	0.999966
ENSMUSG00000038717	4.03943	-0.105757	0.162876	-0.649315	0.516135	0.999966
ENSMUSG00000105140	13.8431	0.0458511	0.219942	0.208469	0.834863	0.999966
ENSMUSG00000105802	18.2183	0.163807	0.224297	0.730313	0.465199	0.999966
ENSMUSG00000090853	35.4465	0.213345	0.215269	0.991062	0.321655	0.999966
ENSMUSG00000106198	1.78803	-0.042364	0.128758	-0.32902	0.742141	0.999966
ENSMUSG00000024091	1.48685	0.0894978	0.113378	0.789372	0.429895	0.999966
ENSMUSG00000024957	1.80278	0.00413718	0.1176	0.0351802	0.971936	0.999966
ENSMUSG00000027424	5.46889	-0.0771787	0.178964	-0.431254	0.666284	0.999966
ENSMUSG00000097703	5.50043	0.049515	0.186976	0.26482	0.791148	0.999966
ENSMUSG00000031972	6.20646	0.0374791	0.195188	0.192016	0.84773	0.999966
ENSMUSG00000087056	2.57341	-0.0536589	0.143209	-0.374688	0.707892	0.999966
ENSMUSG00000038457	5.14848	-0.0482012	0.185579	-0.259734	0.795069	0.999966
ENSMUSG00000104695	0.934765	-0.0802044	0.0947966	-0.846069	0.397514	0.999966
ENSMUSG00000030660	33.1344	0.210248	0.218043	0.964251	0.33492	0.999966
ENSMUSG00000042320	32.4218	0.079505	0.219299	0.362542	0.716947	0.999966
ENSMUSG00000097404	47.3365	0.0594895	0.207506	0.286688	0.774351	0.999966
ENSMUSG00000104535	8.41327	0.0572463	0.207934	0.27531	0.783078	0.999966
ENSMUSG00000091037	21.0982	-0.0565895	0.224631	-0.251921	0.801102	0.999966
ENSMUSG00000039579	37.9301	-0.0392171	0.214614	-0.182734	0.855007	0.999966
ENSMUSG00000106899	0.821695	0.0323621	0.0891512	0.363003	0.716603	0.999966
ENSMUSG00000098627	2.18703	-0.0945205	0.137656	-0.686642	0.492308	0.999966
ENSMUSG00000031385	9.18095	-0.268297	0.210429	-1.275	0.202309	0.999966
ENSMUSG00000024943	13.762	0.085856	0.217307	0.395091	0.692776	0.999966
ENSMUSG00000014932	2.28224	-0.123721	0.13904	-0.88982	0.373563	0.999966
ENSMUSG00000056201	15.511	-0.106893	0.223126	-0.479072	0.631887	0.999966
ENSMUSG00000063975	38.49	0.167727	0.215658	0.777748	0.436717	0.999966
ENSMUSG00000058498	10.6473	-0.139429	0.215417	-0.647253	0.517468	0.999966
ENSMUSG00000080783	4.91916	-0.0260301	0.175613	-0.148224	0.882166	0.999966
ENSMUSG00000001105	3.56381	-0.0672294	0.154425	-0.435354	0.663306	0.999966
ENSMUSG00000026333	2.60129	-0.184981	0.143433	-1.28967	0.197165	0.999966
ENSMUSG00000049295	6.76188	0.0673297	0.198247	0.339625	0.734139	0.999966
ENSMUSG00000028438	121.317	-0.0260554	0.167594	-0.155468	0.876453	0.999966
ENSMUSG00000052566	3.13832	0.0701767	0.157564	0.445385	0.656042	0.999966
ENSMUSG00000031750	11.7453	0.137801	0.218093	0.631847	0.527487	0.999966
ENSMUSG00000083715	19.941	0.0669525	0.224771	0.29787	0.765802	0.999966
ENSMUSG00000062203	8.22502	0.0104872	0.206602	0.0507604	0.959516	0.999966
ENSMUSG00000106139	3.55801	0.0555574	0.150212	0.36986	0.711487	0.999966
ENSMUSG00000035473	0.699371	0.060968	0.0833244	0.731695	0.464355	0.999966
ENSMUSG00000020840	1.19261	0.129553	0.103781	1.24833	0.211912	0.999966
ENSMUSG00000045252	22.0407	0.141523	0.224821	0.629492	0.529027	0.999966
ENSMUSG00000028907	1.23974	-0.0654988	0.104708	-0.625538	0.531618	0.999966
ENSMUSG00000087263	28.7676	0.19205	0.224624	0.854981	0.392562	0.999966
ENSMUSG00000034259	14.164	0.0789282	0.22131	0.356641	0.72136	0.999966
ENSMUSG00000075040	1.3854	-0.0991892	0.115536	-0.85851	0.390611	0.999966
ENSMUSG00000089803	1.54264	-0.10176	0.114446	-0.889152	0.373921	0.999966
ENSMUSG00000011486	0.840298	-0.0115316	0.0864293	-0.133422	0.893859	0.999966
ENSMUSG00000053746	6.37146	0.0726492	0.188378	0.385657	0.699751	0.999966
ENSMUSG00000052423	15.6102	-0.261711	0.223074	-1.1732	0.240716	0.999966
ENSMUSG00000033526	2.98427	0.00504398	0.152174	0.0331462	0.973558	0.999966
ENSMUSG00000048661	2.66612	0.0754465	0.141611	0.532773	0.594191	0.999966
ENSMUSG00000095913	188.782	-0.0482387	0.153336	-0.314595	0.753069	0.999966
ENSMUSG00000027660	1.96185	-0.176733	0.132176	-1.3371	0.18119	0.999966
ENSMUSG00000041168	36.7507	0.177925	0.219642	0.810068	0.417901	0.999966
ENSMUSG00000086464	1.17083	-0.00464032	0.106442	-0.0435948	0.965227	0.999966
ENSMUSG00000029206	12.2571	-0.160581	0.218847	-0.733758	0.463096	0.999966
ENSMUSG00000021712	5.43139	0.258159	0.18059	1.42953	0.152851	0.999966
ENSMUSG00000050914	14.1219	0.0641659	0.222518	0.288363	0.773069	0.999966
ENSMUSG00000001138	2.70212	0.088045	0.148749	0.591903	0.553915	0.999966
ENSMUSG00000044719	8.13683	0.0496314	0.201047	0.246865	0.805013	0.999966
ENSMUSG00000109228	2.87017	-0.0490995	0.154937	-0.3169	0.75132	0.999966
ENSMUSG00000046667	8.11394	0.155294	0.201783	0.769611	0.44153	0.999966
ENSMUSG00000060512	7.16064	0.0713939	0.200225	0.356568	0.721415	0.999966
ENSMUSG00000083614	2.44903	0.0606661	0.143028	0.424155	0.671453	0.999966
ENSMUSG00000035941	7.56703	-0.326339	0.201397	-1.62038	0.105151	0.999966
ENSMUSG00000020070	258.148	-0.0334484	0.137798	-0.242735	0.808211	0.999966
ENSMUSG00000046080	9.02472	0.294808	0.199436	1.4782	0.139353	0.999966
ENSMUSG00000087260	8.00845	0.0780875	0.205867	0.379311	0.704457	0.999966
ENSMUSG00000015605	10.7069	0.089504	0.213925	0.41839	0.675662	0.999966
ENSMUSG00000031506	1.9497	-0.0573091	0.129334	-0.44311	0.657686	0.999966
ENSMUSG00000106096	18.7375	0.115655	0.22481	0.514456	0.606933	0.999966
ENSMUSG00000032245	5.90571	0.0325458	0.190539	0.17081	0.864374	0.999966
ENSMUSG00000089958	0.740864	-0.05479	0.0830103	-0.660039	0.509229	0.999966
ENSMUSG00000063364	2.06144	-0.0390079	0.134015	-0.29107	0.770998	0.999966
ENSMUSG00000039477	8.40624	-0.0054206	0.204776	-0.0264708	0.978882	0.999966
ENSMUSG00000104148	0.673737	0.0134474	0.081888	0.164217	0.86956	0.999966
ENSMUSG00000035674	3.70326	0.0681036	0.154447	0.440951	0.659249	0.999966
ENSMUSG00000011960	32.5519	-0.134562	0.218592	-0.615586	0.538168	0.999966
ENSMUSG00000028069	7.00986	-0.135639	0.20101	-0.674786	0.499812	0.999966
ENSMUSG00000006463	2.19593	-0.0900859	0.132524	-0.679773	0.496648	0.999966
ENSMUSG00000082901	0.716046	0.0583821	0.0798345	0.731289	0.464603	0.999966
ENSMUSG00000046337	1.4243	0.104014	0.108677	0.957089	0.338522	0.999966
ENSMUSG00000008398	26.3708	-0.180691	0.222503	-0.812087	0.416742	0.999966
ENSMUSG00000081854	15.3292	0.155437	0.223497	0.695479	0.486755	0.999966
ENSMUSG00000093628	7.26439	-0.0713769	0.202019	-0.353318	0.72385	0.999966
ENSMUSG00000105212	20.6677	-0.215676	0.224324	-0.961449	0.336326	0.999966
ENSMUSG00000015966	36.7443	-0.133609	0.217076	-0.615495	0.538228	0.999966
ENSMUSG00000097665	61.921	-0.0103977	0.198874	-0.0522826	0.958304	0.999966
ENSMUSG00000090743	19.1033	-0.00189453	0.224777	-0.00842851	0.993275	0.999966
ENSMUSG00000057060	0.934842	-0.0347011	0.0980726	-0.35383	0.723466	0.999966
ENSMUSG00000089273	7.57298	0.01654	0.203161	0.0814131	0.935113	0.999966
ENSMUSG00000020921	0.770428	-0.0577238	0.0875098	-0.659626	0.509494	0.999966
ENSMUSG00000108207	22.5546	0.039163	0.224341	0.174569	0.861418	0.999966
ENSMUSG00000029265	1.63251	0.0687123	0.123613	0.555868	0.578301	0.999966
ENSMUSG00000089774	1.35843	0.0670788	0.108799	0.616538	0.537539	0.999966
ENSMUSG00000086140	2.089	-0.0390003	0.137908	-0.282799	0.777331	0.999966
ENSMUSG00000024294	3.79911	0.143922	0.16206	0.888079	0.374498	0.999966
ENSMUSG00000029346	90.9048	0.111899	0.179538	0.623263	0.533112	0.999966
ENSMUSG00000035139	4.5043	-0.0624048	0.179373	-0.347905	0.727911	0.999966
ENSMUSG00000084407	12.2807	0.0467864	0.213715	0.218919	0.826713	0.999966
ENSMUSG00000083234	0.620983	-0.0329367	0.0757201	-0.434979	0.663577	0.999966
ENSMUSG00000058325	1.0714	-0.050547	0.100811	-0.501404	0.616087	0.999966
ENSMUSG00000044197	29.2068	-0.428255	0.221157	-1.93643	0.0528149	0.999966
ENSMUSG00000003824	6.09941	0.0847824	0.18964	0.447071	0.654824	0.999966
ENSMUSG00000034621	2.07418	0.00570148	0.134882	0.0422703	0.966283	0.999966
ENSMUSG00000043572	1.71482	0.11748	0.123789	0.949036	0.342602	0.999966
ENSMUSG00000087616	1.46114	0.00185815	0.118537	0.0156757	0.987493	0.999966
ENSMUSG00000053644	30.5102	-0.0509471	0.222484	-0.228993	0.818875	0.999966
ENSMUSG00000051355	382.011	-0.0457428	0.126065	-0.362852	0.716716	0.999966
ENSMUSG00000097403	3.2519	0.123353	0.155674	0.792381	0.428138	0.999966
ENSMUSG00000086483	20.3229	-0.0304391	0.224825	-0.135391	0.892303	0.999966
ENSMUSG00000030738	21.0792	0.0311342	0.224698	0.13856	0.889798	0.999966
ENSMUSG00000111940	15.4307	0.0513929	0.221817	0.23169	0.816779	0.999966
ENSMUSG00000018581	1.49974	0.0921606	0.11738	0.785148	0.432367	0.999966
ENSMUSG00000034413	1.36872	-0.0928755	0.109723	-0.846455	0.397299	0.999966
ENSMUSG00000026856	8.27302	0.221422	0.205905	1.07536	0.282213	0.999966
ENSMUSG00000083429	2.53306	0.0577877	0.1433	0.403263	0.686755	0.999966
ENSMUSG00000084113	1.16497	0.0856299	0.103933	0.823893	0.410001	0.999966
ENSMUSG00000083210	8.74747	-0.00129854	0.207354	-0.00626244	0.995003	0.999966
ENSMUSG00000109465	58.4861	0.179916	0.203731	0.883108	0.377178	0.999966
ENSMUSG00000087302	6.74093	0.200405	0.195093	1.02723	0.304313	0.999966
ENSMUSG00000109847	2.54275	-0.251733	0.145597	-1.72897	0.083814	0.999966
ENSMUSG00000026019	5.6458	0.122932	0.188475	0.652244	0.514244	0.999966
ENSMUSG00000086769	29.8762	-0.158059	0.220918	-0.715466	0.474321	0.999966
ENSMUSG00000044453	3.58058	0.0870698	0.16541	0.526389	0.598618	0.999966
ENSMUSG00000021277	1.32555	-0.126243	0.107618	-1.17306	0.240772	0.999966
ENSMUSG00000024784	8.9984	-0.0422714	0.209497	-0.201775	0.840092	0.999966
ENSMUSG00000026587	1.75038	0.038608	0.11953	0.322999	0.746696	0.999966
ENSMUSG00000040694	6.06881	-0.114668	0.190487	-0.60197	0.547194	0.999966
ENSMUSG00000071650	0.973221	0.0585436	0.0959077	0.610416	0.541586	0.999966
ENSMUSG00000084728	2.341	-0.0743779	0.142757	-0.52101	0.60236	0.999966
ENSMUSG00000091479	587.382	0.0523492	0.129103	0.405484	0.685122	0.999966
ENSMUSG00000014771	35.5568	-0.0297905	0.216997	-0.137286	0.890805	0.999966
ENSMUSG00000084466	1.9208	-0.0578792	0.122859	-0.471104	0.637566	0.999966
ENSMUSG00000031570	17.0165	-0.104082	0.222661	-0.467447	0.64018	0.999966
ENSMUSG00000033228	5.16463	-0.0727824	0.182153	-0.399568	0.689474	0.999966
ENSMUSG00000097902	11.1337	-0.0369734	0.216551	-0.170738	0.86443	0.999966
ENSMUSG00000039860	8.04542	-0.100477	0.204833	-0.490529	0.62376	0.999966
ENSMUSG00000086677	2.22369	-0.103661	0.139778	-0.741617	0.45832	0.999966
ENSMUSG00000029868	2.06174	0.0759165	0.133162	0.570106	0.568606	0.999966
ENSMUSG00000029624	196.518	0.0317502	0.145636	0.218011	0.827421	0.999966
ENSMUSG00000035164	4.08295	0.0430361	0.173254	0.2484	0.803825	0.999966
ENSMUSG00000032000	0.975226	0.0581333	0.0950523	0.611593	0.540807	0.999966
ENSMUSG00000081861	4.87685	-0.0537354	0.182091	-0.295103	0.767915	0.999966
ENSMUSG00000093656	130.654	0.280389	0.166316	1.68588	0.0918195	0.999966
ENSMUSG00000043168	4.68792	0.0600387	0.179126	0.335175	0.737493	0.999966
ENSMUSG00000028330	26.5318	0.296938	0.222647	1.33367	0.182311	0.999966
ENSMUSG00000090079	31.5177	-0.0811095	0.220846	-0.367267	0.71342	0.999966
ENSMUSG00000028289	1.12689	0.0378916	0.103909	0.364662	0.715364	0.999966
ENSMUSG00000015217	5.44353	-0.27497	0.183851	-1.49562	0.134753	0.999966
ENSMUSG00000076284	3.36734	-0.02049	0.162166	-0.126352	0.899453	0.999966
ENSMUSG00000051314	3.75716	0.0685287	0.164839	0.415732	0.677606	0.999966
ENSMUSG00000107086	253.781	-0.0758776	0.138963	-0.546029	0.585046	0.999966
ENSMUSG00000098132	3.21901	0.186684	0.15417	1.2109	0.225935	0.999966
ENSMUSG00000072660	49.47	0.0755516	0.205978	0.366794	0.713773	0.999966
ENSMUSG00000023307	1.89746	-0.0647005	0.132357	-0.488833	0.62496	0.999966
ENSMUSG00000021236	9.55368	-0.0543618	0.210115	-0.258724	0.795848	0.999966
ENSMUSG00000029416	2.15702	0.165451	0.13204	1.25303	0.210194	0.999966
ENSMUSG00000034473	0.465527	-0.0148023	0.0680124	-0.217641	0.827709	0.999966
ENSMUSG00000092593	8.81648	-0.187195	0.206499	-0.906517	0.364663	0.999966
ENSMUSG00000086387	21.192	-0.165712	0.224815	-0.737105	0.461059	0.999966
ENSMUSG00000039967	1.6909	0.0296555	0.121375	0.24433	0.806975	0.999966
ENSMUSG00000024847	3.12921	-0.11554	0.154242	-0.749084	0.453806	0.999966
ENSMUSG00000022771	22.696	-0.254521	0.224174	-1.13537	0.256219	0.999966
ENSMUSG00000042854	1.34577	0.0697592	0.112452	0.620345	0.535031	0.999966
ENSMUSG00000031832	1.3208	0.0193836	0.10782	0.179777	0.857327	0.999966
ENSMUSG00000037992	1.37474	-0.098241	0.115328	-0.851841	0.394302	0.999966
ENSMUSG00000091952	34.5977	0.105943	0.217293	0.48756	0.625862	0.999966
ENSMUSG00000100502	0.648622	0.0103345	0.0808852	0.127767	0.898333	0.999966
ENSMUSG00000102140	35.9065	-0.264383	0.216317	-1.2222	0.221632	0.999966
ENSMUSG00000097329	121.951	0.179559	0.167083	1.07467	0.282523	0.999966
ENSMUSG00000031604	1.47121	-0.15882	0.115718	-1.37247	0.169917	0.999966
ENSMUSG00000027111	1.43593	-0.0426334	0.113536	-0.375506	0.707284	0.999966
ENSMUSG00000033460	1.16839	-0.00547345	0.0954617	-0.0573366	0.954277	0.999966
ENSMUSG00000002204	7.55181	0.153039	0.194284	0.787709	0.430867	0.999966
ENSMUSG00000026729	36.7736	0.298897	0.215013	1.39013	0.164488	0.999966
ENSMUSG00000033423	7.34218	-0.126563	0.202977	-0.623531	0.532936	0.999966
ENSMUSG00000091507	22.2997	-0.0890448	0.224601	-0.396457	0.691768	0.999966
ENSMUSG00000097614	341.433	0.0323986	0.132377	0.244746	0.806653	0.999966
ENSMUSG00000097194	12.3237	0.126313	0.219716	0.574893	0.565364	0.999966
ENSMUSG00000085247	14.4412	0.062016	0.220863	0.28079	0.778872	0.999966
ENSMUSG00000024446	1.41133	0.062926	0.107105	0.587519	0.556855	0.999966
ENSMUSG00000060216	0.454863	-0.0136584	0.0675383	-0.202232	0.839735	0.999966
ENSMUSG00000031667	46.0384	0.036429	0.20713	0.175875	0.860392	0.999966
ENSMUSG00000085118	30.3973	0.0931215	0.220181	0.422931	0.672346	0.999966
ENSMUSG00000074886	1.87221	0.0470873	0.117892	0.399411	0.68959	0.999966
ENSMUSG00000004043	87.5432	-0.48652	0.181931	-2.6742	0.0074907	0.999966
ENSMUSG00000044254	12.839	-0.13934	0.220656	-0.631483	0.527725	0.999966
ENSMUSG00000084974	164.826	-0.0142659	0.160471	-0.0889005	0.929161	0.999966
ENSMUSG00000032324	1.10297	-0.0503453	0.103659	-0.485682	0.627193	0.999966
ENSMUSG00000008475	3.40129	0.0652941	0.159852	0.408465	0.682932	0.999966
ENSMUSG00000068823	18.5121	0.0398438	0.224026	0.177853	0.858838	0.999966
ENSMUSG00000099616	32.9442	0.0115061	0.219351	0.052455	0.958166	0.999966
ENSMUSG00000024501	45.181	0.224573	0.21058	1.06645	0.28622	0.999966
ENSMUSG00000029771	178.696	0.131023	0.151186	0.866639	0.38614	0.999966
ENSMUSG00000027485	1.98216	0.0697259	0.128498	0.542623	0.58739	0.999966
ENSMUSG00000086158	0.753752	-0.0609349	0.0867558	-0.702372	0.482447	0.999966
ENSMUSG00000085615	23.3722	0.0323793	0.223895	0.144618	0.885013	0.999966
ENSMUSG00000085516	9.39866	0.128402	0.211574	0.606888	0.543926	0.999966
ENSMUSG00000046688	13.6969	0.0197916	0.222075	0.0891213	0.928985	0.999966
ENSMUSG00000063751	12.0313	-0.0180248	0.218605	-0.0824539	0.934286	0.999966
ENSMUSG00000024098	3.26983	-0.106642	0.161534	-0.660181	0.509138	0.999966
ENSMUSG00000024122	2.99022	0.0896833	0.154042	0.582201	0.560431	0.999966
ENSMUSG00000047832	4.96112	0.00586002	0.178351	0.0328567	0.973789	0.999966
ENSMUSG00000020037	1.04057	0.0631712	0.0976862	0.646676	0.517842	0.999966
ENSMUSG00000081025	9.46166	0.0129653	0.210554	0.061577	0.9509	0.999966
ENSMUSG00000009035	9.92287	-0.0270037	0.210498	-0.128285	0.897924	0.999966
ENSMUSG00000031666	103.983	0.129703	0.176294	0.735723	0.461899	0.999966
ENSMUSG00000060268	3.81887	0.157039	0.169914	0.924228	0.355367	0.999966
ENSMUSG00000026273	16.7825	0.0994028	0.223213	0.445328	0.656083	0.999966
ENSMUSG00000020018	3.43078	0.0910137	0.160687	0.566403	0.57112	0.999966
ENSMUSG00000005124	6.75882	-0.23446	0.19895	-1.17849	0.238601	0.999966
ENSMUSG00000022663	1.19944	-0.113531	0.105283	-1.07835	0.280879	0.999966
ENSMUSG00000029843	11.6943	0.0558392	0.217948	0.256204	0.797793	0.999966
ENSMUSG00000005609	20.9534	0.015872	0.224828	0.0705962	0.943719	0.999966
ENSMUSG00000029504	14.3846	0.127958	0.221641	0.577319	0.563724	0.999966
ENSMUSG00000021786	24.9157	0.150356	0.224531	0.669646	0.503084	0.999966
ENSMUSG00000058392	1.15201	0.0437731	0.106331	0.411667	0.680583	0.999966
ENSMUSG00000026961	14.2468	-0.105578	0.22119	-0.477317	0.633136	0.999966
ENSMUSG00000109877	0.808807	0.0351525	0.0890009	0.394968	0.692866	0.999966
ENSMUSG00000082008	1.73343	0.0695096	0.122761	0.566217	0.571246	0.999966
ENSMUSG00000097092	1.72084	0.122232	0.123936	0.98625	0.324011	0.999966
ENSMUSG00000048206	1.8124	-0.157817	0.128493	-1.22821	0.219366	0.999966
ENSMUSG00000092373	15.7909	-0.140009	0.223694	-0.625896	0.531383	0.999966
ENSMUSG00000022536	9.15946	0.062258	0.210818	0.295316	0.767753	0.999966
ENSMUSG00000102617	2.87025	0.0498436	0.144042	0.346036	0.729316	0.999966
ENSMUSG00000081636	5.67507	0.0784472	0.186607	0.420388	0.674202	0.999966
ENSMUSG00000055692	105.619	-0.0698052	0.177535	-0.393191	0.694178	0.999966
ENSMUSG00000070972	0.646397	0.010826	0.0808428	0.133915	0.89347	0.999966
ENSMUSG00000045302	45.5899	-0.00688735	0.209574	-0.0328636	0.973783	0.999966
ENSMUSG00000022432	7.50938	-0.0800917	0.198653	-0.403174	0.68682	0.999966
ENSMUSG00000044894	10.8004	-0.105412	0.214092	-0.492366	0.62246	0.999966
ENSMUSG00000097795	1.54769	0.0433055	0.113829	0.380444	0.703616	0.999966
ENSMUSG00000100860	14.6943	0.173444	0.222823	0.778396	0.436336	0.999966
ENSMUSG00000053332	2.3482	-0.206562	0.136725	-1.51078	0.130844	0.999966
ENSMUSG00000020641	2.27556	-0.113144	0.135974	-0.832098	0.405354	0.999966
ENSMUSG00000033773	3.25613	0.127374	0.159109	0.800545	0.423395	0.999966
ENSMUSG00000111889	19.7219	-0.0225199	0.224836	-0.100161	0.920216	0.999966
ENSMUSG00000055416	5.63904	0.232843	0.184635	1.2611	0.207274	0.999966
ENSMUSG00000097760	26.9964	0.169246	0.222223	0.761604	0.446297	0.999966
ENSMUSG00000097501	28.324	-0.0864006	0.222229	-0.388791	0.697431	0.999966
ENSMUSG00000026933	0.80873	-0.012562	0.0880816	-0.142618	0.886592	0.999966
ENSMUSG00000083193	14.192	-0.208547	0.219008	-0.952236	0.340977	0.999966
ENSMUSG00000047454	28.6694	0.199359	0.223261	0.892942	0.371888	0.999966
ENSMUSG00000102909	3.71349	0.0849024	0.16172	0.524996	0.599586	0.999966
ENSMUSG00000109781	28.9385	0.0446617	0.222198	0.200999	0.840699	0.999966
ENSMUSG00000042873	3.72654	-0.200601	0.16773	-1.19598	0.231706	0.999966
ENSMUSG00000031937	9.52209	-0.0420725	0.210704	-0.199676	0.841734	0.999966
ENSMUSG00000042447	1.36244	0.0733358	0.112799	0.650143	0.5156	0.999966
ENSMUSG00000027071	41.337	0.240567	0.210736	1.14156	0.253638	0.999966
ENSMUSG00000044627	5.03118	-0.0657274	0.182392	-0.360364	0.718575	0.999966
ENSMUSG00000040048	14.8006	0.00909046	0.22278	0.0408046	0.967452	0.999966
ENSMUSG00000020234	77.3806	0.0535367	0.184707	0.289846	0.771934	0.999966
ENSMUSG00000030406	6.73119	-0.00360013	0.196135	-0.0183554	0.985355	0.999966
ENSMUSG00000096947	732.688	-0.00843538	0.116934	-0.072138	0.942492	0.999966
ENSMUSG00000048400	1.54967	-0.0221198	0.117264	-0.188633	0.85038	0.999966
ENSMUSG00000022759	1.30776	0.0618289	0.106651	0.579733	0.562095	0.999966
ENSMUSG00000020220	1.58561	-0.069181	0.120602	-0.573633	0.566216	0.999966
ENSMUSG00000055639	16.3784	0.178817	0.224059	0.798077	0.424826	0.999966
ENSMUSG00000024910	36.3222	-0.239192	0.219108	-1.09167	0.27498	0.999966
ENSMUSG00000061477	0.9627	0.0121122	0.0943443	0.128383	0.897846	0.999966
ENSMUSG00000090071	1.81953	0.0518678	0.126336	0.410554	0.6814	0.999966
ENSMUSG00000090246	6.75254	-0.038888	0.19583	-0.19858	0.842591	0.999966
ENSMUSG00000108278	2.55552	0.00313661	0.135995	0.0230641	0.981599	0.999966
ENSMUSG00000025731	8.03541	0.177101	0.204689	0.86522	0.386918	0.999966
ENSMUSG00000072423	2.44279	-0.066374	0.137751	-0.481839	0.62992	0.999966
ENSMUSG00000001467	28.2613	0.195488	0.221833	0.881242	0.378187	0.999966
ENSMUSG00000020836	0.794355	0.0262024	0.0832489	0.314747	0.752954	0.999966
ENSMUSG00000046658	67.6939	-0.065628	0.1942	-0.337941	0.735408	0.999966
ENSMUSG00000097062	0.633652	-0.0383439	0.0800794	-0.478824	0.632064	0.999966
ENSMUSG00000084885	5.4751	-0.00755009	0.187833	-0.0401958	0.967937	0.999966
ENSMUSG00000030538	23.4926	-0.277367	0.224802	-1.23383	0.217268	0.999966
ENSMUSG00000081678	11.7847	-0.284021	0.217591	-1.3053	0.19179	0.999966
ENSMUSG00000021917	15.6579	-0.133454	0.223272	-0.597719	0.550027	0.999966
ENSMUSG00000086003	1.29101	0.0181458	0.111871	0.162203	0.871146	0.999966
ENSMUSG00000091523	25.9302	0.0937499	0.22279	0.420799	0.673902	0.999966
ENSMUSG00000020703	33.8051	-0.0527917	0.217317	-0.242925	0.808063	0.999966
ENSMUSG00000027634	1.26538	-0.0269008	0.110116	-0.244296	0.807002	0.999966
ENSMUSG00000033916	8.1178	-0.0765851	0.206517	-0.370841	0.710756	0.999966
ENSMUSG00000030887	228.736	0.109211	0.142286	0.767541	0.44276	0.999966
ENSMUSG00000108591	68.9155	-0.218647	0.19187	-1.13956	0.254469	0.999966
ENSMUSG00000112566	3.15943	0.0643828	0.157305	0.409286	0.68233	0.999966
ENSMUSG00000107868	28.1845	-0.0130688	0.222339	-0.0587788	0.953128	0.999966
ENSMUSG00000093803	50.6825	-0.110267	0.205326	-0.537035	0.591243	0.999966
ENSMUSG00000085337	99.4667	0.0335889	0.180622	0.185962	0.852474	0.999966
ENSMUSG00000097520	621.272	0.0268048	0.110516	0.242541	0.808361	0.999966
ENSMUSG00000100259	107.495	0.0576545	0.174716	0.32999	0.741408	0.999966
ENSMUSG00000046994	1.36593	-0.0385105	0.108221	-0.355851	0.721952	0.999966
ENSMUSG00000087403	3.78893	0.0738443	0.169892	0.434654	0.663813	0.999966
ENSMUSG00000046793	5.67061	-0.0917586	0.186248	-0.492669	0.622247	0.999966
ENSMUSG00000006204	3.95824	-0.0856063	0.168976	-0.506617	0.612424	0.999966
ENSMUSG00000054099	1.73128	0.121688	0.124092	0.980632	0.326774	0.999966
ENSMUSG00000039219	33.9934	0.17544	0.217089	0.808146	0.419007	0.999966
ENSMUSG00000097089	109.753	0.101601	0.170037	0.597521	0.55016	0.999966
ENSMUSG00000102861	16.1731	-0.0710085	0.224088	-0.316878	0.751336	0.999966
ENSMUSG00000065399	3.03051	-0.0568505	0.154171	-0.36875	0.712314	0.999966
ENSMUSG00000044279	4.30087	0.205795	0.173571	1.18566	0.235758	0.999966
ENSMUSG00000001674	1.66207	0.0722054	0.12513	0.577041	0.563912	0.999966
ENSMUSG00000028962	67.2334	0.10116	0.196594	0.514565	0.606857	0.999966
ENSMUSG00000077890	1.2673	-0.0735603	0.107735	-0.682789	0.49474	0.999966
ENSMUSG00000098977	22.7963	0.0456444	0.224569	0.203253	0.838937	0.999966
ENSMUSG00000001901	2.72273	-0.0269195	0.152704	-0.176285	0.86007	0.999966
ENSMUSG00000032526	1.11214	-0.00944923	0.104221	-0.0906653	0.927759	0.999966
ENSMUSG00000076216	1.79944	-0.19209	0.1249	-1.53795	0.12406	0.999966
ENSMUSG00000005936	20.6685	-0.0729829	0.224644	-0.324882	0.745271	0.999966
ENSMUSG00000111654	7.00319	-0.231981	0.197908	-1.17216	0.241131	0.999966
ENSMUSG00000051037	1.15193	-0.00752154	0.100276	-0.0750081	0.940208	0.999966
ENSMUSG00000099250	601.918	0.146553	0.221209	0.662509	0.507645	0.999966
ENSMUSG00000049823	4.45092	0.0231318	0.16901	0.136866	0.891136	0.999966
ENSMUSG00000038271	19.9385	-0.215417	0.224841	-0.958085	0.33802	0.999966
ENSMUSG00000053706	72.0118	0.0505593	0.193086	0.261848	0.793438	0.999966
ENSMUSG00000101695	49.7419	0.092578	0.203942	0.453942	0.64987	0.999966
ENSMUSG00000043050	0.549926	0.0789055	0.0718071	1.09885	0.271832	0.999966
ENSMUSG00000040265	12.756	-0.0719042	0.218849	-0.328557	0.742491	0.999966
ENSMUSG00000082207	3.3498	-0.0141678	0.158717	-0.0892645	0.928872	0.999966
ENSMUSG00000078872	2.74393	0.0145314	0.144403	0.100631	0.919844	0.999966
ENSMUSG00000087966	1.06761	-0.0548792	0.0993834	-0.552197	0.580814	0.999966
ENSMUSG00000005373	3.77598	0.0292359	0.166577	0.17551	0.860679	0.999966
ENSMUSG00000027412	2.252	0.0589848	0.133466	0.441947	0.658527	0.999966
ENSMUSG00000020775	11.1462	-0.143125	0.216455	-0.661221	0.50847	0.999966
ENSMUSG00000038773	2.37901	-0.0728385	0.143209	-0.508617	0.611021	0.999966
ENSMUSG00000084085	27.1277	-0.0420973	0.222846	-0.188908	0.850165	0.999966
ENSMUSG00000021708	2.16073	0.0593271	0.13874	0.427615	0.668932	0.999966
ENSMUSG00000004798	0.484208	-0.0138044	0.068807	-0.200625	0.840992	0.999966
ENSMUSG00000027131	21.0229	0.239539	0.224407	1.06743	0.285776	0.999966
ENSMUSG00000087198	3.32799	0.0539494	0.160826	0.335452	0.737284	0.999966
ENSMUSG00000068551	3.86362	-0.110998	0.168589	-0.658394	0.510285	0.999966
ENSMUSG00000109431	11.3373	0.122572	0.216079	0.567254	0.570541	0.999966
ENSMUSG00000008200	1.62726	-0.0142014	0.118697	-0.119644	0.904765	0.999966
ENSMUSG00000075534	7.40336	0.131355	0.194693	0.674676	0.499881	0.999966
ENSMUSG00000025809	4.74973	-0.0468358	0.179625	-0.260743	0.794291	0.999966
ENSMUSG00000029191	1.05754	0.111861	0.0994963	1.12428	0.260896	0.999966
ENSMUSG00000062753	16.2499	0.0318339	0.223831	0.142223	0.886904	0.999966
ENSMUSG00000105048	3.74895	-0.0965969	0.162932	-0.592865	0.553271	0.999966
ENSMUSG00000021518	24.5993	0.032297	0.224376	0.143941	0.885547	0.999966
ENSMUSG00000092660	1.45026	0.00189391	0.107997	0.0175368	0.986008	0.999966
ENSMUSG00000038797	1.61924	-0.0203104	0.124477	-0.163166	0.870388	0.999966
ENSMUSG00000020826	0.534957	0.0308574	0.0709002	0.435223	0.6634	0.999966
ENSMUSG00000029763	2.20985	0.194159	0.13709	1.41629	0.156689	0.999966
ENSMUSG00000015702	10.7263	-0.0425569	0.215569	-0.197417	0.843501	0.999966
ENSMUSG00000097330	378.799	0.030724	0.124291	0.247194	0.804758	0.999966
ENSMUSG00000091060	1.86998	-0.0200158	0.126929	-0.157692	0.874699	0.999966
ENSMUSG00000086625	13.6865	0.00921757	0.220906	0.0417262	0.966717	0.999966
ENSMUSG00000021048	4.06167	-0.0366495	0.17015	-0.215395	0.82946	0.999966
ENSMUSG00000106158	17.7253	0.131195	0.224704	0.583859	0.559315	0.999966
ENSMUSG00000039193	4.05652	-0.134428	0.163773	-0.820824	0.411747	0.999966
ENSMUSG00000018196	15.032	0.483657	0.222924	2.1696	0.0300369	0.999966
ENSMUSG00000086477	1.6903	-0.126184	0.120884	-1.04384	0.296558	0.999966
ENSMUSG00000032560	4.3205	0.00663712	0.175249	0.0378725	0.969789	0.999966
ENSMUSG00000047654	32.1213	0.00422609	0.218726	0.0193213	0.984585	0.999966
ENSMUSG00000024683	36.9579	0.12631	0.215338	0.586567	0.557495	0.999966
ENSMUSG00000006651	4.89946	-0.199717	0.174584	-1.14396	0.252639	0.999966
ENSMUSG00000025812	4.99999	0.0677959	0.183	0.370469	0.711033	0.999966
ENSMUSG00000030499	3.29836	0.132325	0.161619	0.818747	0.412931	0.999966
ENSMUSG00000022346	4.26474	-0.09407	0.168992	-0.556654	0.577764	0.999966
ENSMUSG00000027185	3.53947	-0.0338506	0.165521	-0.204509	0.837956	0.999966
ENSMUSG00000085543	12.1645	-0.175433	0.21941	-0.799565	0.423963	0.999966
ENSMUSG00000048440	3.71928	0.026788	0.166871	0.160532	0.872462	0.999966
ENSMUSG00000109390	0.825924	0.0328412	0.0852655	0.385164	0.700116	0.999966
ENSMUSG00000030264	24.9313	0.329673	0.224386	1.46922	0.141772	0.999966
ENSMUSG00000101320	98.2341	-0.032324	0.183307	-0.176338	0.860028	0.999966
ENSMUSG00000014905	5.06024	-0.0601321	0.181205	-0.331846	0.740006	0.999966
ENSMUSG00000103139	25.0998	0.0490566	0.224346	0.218666	0.826911	0.999966
ENSMUSG00000086360	83.5529	0.0392951	0.186957	0.210183	0.833525	0.999966
ENSMUSG00000033819	4.58471	-0.340562	0.176936	-1.92478	0.0542574	0.999966
ENSMUSG00000031196	1.09918	-0.0567225	0.104604	-0.542258	0.587641	0.999966
ENSMUSG00000066058	3.95497	-0.0577092	0.170195	-0.339077	0.734551	0.999966
ENSMUSG00000022962	1.40297	0.119215	0.114405	1.04204	0.297391	0.999966
ENSMUSG00000098498	6.8638	-0.0259042	0.196916	-0.131549	0.895341	0.999966
ENSMUSG00000106329	14.099	0.0328073	0.221905	0.147844	0.882466	0.999966
ENSMUSG00000097364	32.7836	0.225991	0.218411	1.03471	0.300806	0.999966
ENSMUSG00000086753	137.579	0.0957	0.161197	0.593683	0.552724	0.999966
ENSMUSG00000081265	6.56797	0.234216	0.193731	1.20898	0.226671	0.999966
ENSMUSG00000104988	1.45557	-0.00315664	0.114796	-0.0274977	0.978063	0.999966
ENSMUSG00000108518	2.25311	-0.0559966	0.140592	-0.398291	0.690416	0.999966
ENSMUSG00000097681	58.3707	-0.120176	0.198758	-0.604638	0.54542	0.999966
[truncated: 13,287 more rows]
